# Supplementary material for: Longitudinal phenotypic aging metrics in the Baltimore Longitudinal Study of Aging
Source: Nat Aging. 2022 Jul 18;2(7):635–43. doi: 10.1038/s43587-022-00243-7 (PMC9997119; doi:10.1038/s43587-022-00243-7)
Supplement: Supplementary file 3 — Supplementary Tables 1a,b, 2, 3, 4, 5 and 6. [file 43587_2022_243_MOESM3_ESM.xlsx]

## Sheet: Supplement_Table_1A
Supplemental Table 1A. Baseline characteristics of phenotypes among BLSA participants in this analysis
Variables	Overall	Men	Women
	(n = 968)	(n = 456) / (47.11%)	(n = 512) / (52.89%)
	mean (SD) /	mean (SD) /	mean (SD) /
	median [IQR]	median [IQR]	median [IQR]
Body composition domain
Body mass index (kg/m2)	26.88 (4.5)	27.19 (3.9)	26.6 (4.96)
Waist (cm)	90.33 (11.98)	96.72 (9.9)	84.62 (10.73)
Waist-to-height ratio	0.54 (0.06)	0.55 (0.06)	0.52 (0.07)
Lean mass (kg)	47.35 (9.99)	55.94 (6.51)	39.62 (5.03)
Appendicular lean mass (kg)	20.91 (5.31)	25.28 (3.59)	16.98 (3.06)
Fat mass (kg)	26.72 (10.21)	24.72 (9.37)	28.53 (10.6)
Mid-thigh area (mm2)	10612.4 (2896.02)	12604.02 (2521.51)	8808.82 (1839.1)
Energetics Domain
Resting metabolic rate (kcal/day)	1385.74 (406.74)	1563.84 (419.74)	1215.75 (310.25)
VO2 (400m walk) (ml/kg/min)	17.73 (4.61)	18.82 (4.98)	16.66 (3.94)
Peak VO2 (treadmill) (ml/kg/min)	22.5 (5.73)	24.49 (5.84)	20.69 (4.98)
Cost-capacity ratio	0.53 (0.16)	0.52 (0.17)	0.54 (0.15)
FEV1 (L)	2.52 (0.73)	2.99 (0.67)	2.12 (0.5)
FVC (L)	3.31 (0.96)	3.97 (0.86)	2.75 (0.62)
FEV1/FVC	0.76 (0.06)	0.75 (0.06)	0.77 (0.07)
Homeostasis Domain
Interleukin - 6 (pg/mL)	3.44 [2.69, 4.24]	3.56 [2.70, 4.33]	3.38 [2.66, 4.16]
CRP (mg/L)	1.29 [0.59, 2.93]	1.13 [0.55, 2.45]	1.50 [0.69, 3.74]
Albumin (g/dL)	4.05 (0.34)	4.07 (0.35)	4.02 (0.33)
Hemoglobin (g/dL)	13.73 (1.3)	14.43 (1.2)	13.11 (1.04)
Red blood cell distribution width (%)	13.47 (1.6)	13.41 (2.04)	13.52 (1.06)
Absolute neutrophil count (cells/uL)	3082.69 (1146.48)	3164.69 (1153.71)	3009.51 (1136.12)
Fasting glucose (mg/dL)	96.86 (14.55)	99.46 (17.3)	94.56 (11.09)
Systolic blood pressure (mmHg)	117.59 (14.83)	119.07 (13.95)	116.22 (15.5)
Diastolic blood pressure (mmHg)	66.02 (8.78)	66.56 (8.87)	65.52 (8.68)
Pulse pressure (mmHg)	51.57 (13.1)	52.51 (12.28)	50.7 (13.77)
Carotid-Femoral pulse wave velocity (m/s)	7.51 (1.91)	7.73 (1.93)	7.32 (1.87)
Creatinine clearance (ml/min/1.73*m2)	86.85 (28.74)	87.33 (26.88)	86.41 (30.35)
Total cholesterol (mg/dL)	189.71 (35.64)	180.44 (34.51)	197.92 (34.63)
Low-density lipoproteins (mg/dL)	109.38 (31.76)	106.46 (31.44)	111.97 (31.84)
High-density lipoproteins (mg/dL)	60.25 (16.66)	53.16 (13.69)	66.56 (16.54)
Triglyceride (mg/dL)	100.78 (50.4)	104.88 (55.35)	97.14 (45.29)
Neurodegeneration/Neuroplasticity domain
Total brain volume (cm3)	1135.97 (119.53)	1205.3 (109.28)	1077.03 (93.5)
White matter (cm3)	465.82 (52.42)	494.09 (49.18)	441.79 (42.12)
Grey matter (cm3)	613.23 (64.89)	645.93 (62.97)	585.44 (52.42)
Ventricular volume (cm3)	36.07 (21.32)	43.24 (23.57)	29.97 (16.99)
Fibular nerve conduction velocity (m/s)	47.09 (5.75)	45.3 (5.96)	48.7 (5.04)
Abbreviations: VO2 = oxygen uptake, FVC = forced vital capacity, FEV1 = forced expiratory volume in the first second, ICV = intracranial volume

## Sheet: Supplement_Table_1B
Supplemental Table 1B. Follow-up information
Functional measures	Number of participants	Number of participants with at least two visits	Number of observations	Mean Follow-up (years)	Median follow-up (IQR) (years)
Cognitive Function
Digital Symbol Substitution Test	921	867	4078	7.41	8.10 [4.20, 10.60]
Memory	922	877	4244	7.72	8.30 [4.52, 10.90]
Executive Function	929	894	4471	8.06	8.70 [5.00, 11.00]
Attention	929	894	4522	8.16	8.90 [5.90, 11.10]
Language	929	892	4504	8.13	8.80 [5.10, 11.10]
Visuospatial Ability	919	878	4169	7.67	8.20 [4.55, 10.80]
Physical Function
Usual Gait Speed	968	951	4503	8.01	9.00 [5.00, 11.00]
Time to finish 400m walk	943	904	3760	6.68	7.00 [4.00, 9.00]
HealthABC SPPB	968	950	4353	7.76	8.00 [5.00, 11.00]
Multi-Morbidity Index
Multi-Morbidity Index	828	824	4028	7.54	7.28 [4.37, 10.58]
Abbreviation: HealthABC = Health Aging, and Body Composition; SPPB = short physical performance battery

## Sheet: Supplement_Table_2
Supplemental Table 2. Association between global longitudinal phenotypic score and longitudinal changes in functions
	Longitudinal association between global longitudinal phenotypic score and functional decline	95 % CI	Exact p-value		Direction of aging effect
Cognitive functions
Digital Symbol Substitution Test	-0.24	-0.33 – -0.14	2.22e-06		-
Memory	-0.03	-0.04 – -0.02	2.93e-06		-
Executive Function	-0.01	-0.02 – -0.01	0.001499		-
Attention	-0.02	-0.03 – -0.01	0.000128		-
Language	-0.02	-0.03 – -0.01	2.09e-07		-
Visuospatial Ability	-0.01	-0.02 – -0.01	0.000768		-
Physical Functions
Usual gait speed	-0.0032	-0.0059 – -0.0004	0.023		-
Time to finish 400m walk	2.5714	1.5060 – 3.6367	2.24e-06		+
Expanded SPPB	-0.0177	-0.0240 – -0.0113	5.23e-08		-
Multi-morbidity
Multi-morbidity index	0.0252	0.0043 – 0.0462	0.018		+
For the cognitive functions, the linear mixed models with random intercept and random slope include baseline age, sex, years of education, race, global longitudinal phenotypic score, time since baseline age, the interaction between sex and time since baseline age, the interaction between baseline age and time since baseline age, and the interaction between global longitudinal phenotypic score and…
Abbreviation: HealthABC = Health Aging, and Body Composition; SPPB = short physical performance battery

## Sheet: Supplement_Table_3
Supplemental Table 3. Mean Annual Rates of Change
Physical Function
Usual gait speed (m/s)	-0.014
Time to finish 400m walk (seconds)	7.492
HealthABC SPPB	-0.035
Cognitive Function
DSST (*)	-1.159
Memory	-0.032
Executive function	-0.038
Attention	-0.049
Language	-0.033
Visuospatial ability	-0.026
Multi-morbidity Index	0.199
(*) DSST: Digit Symbol Substitution Test

## Sheet: Supplement_Table_4
Supplement Table 4. Incremental rate of change per one year older (**)
Physical Function
Usual gait speed	-0.0008
Time to finish 400m walk	0.3763
HealthABC SPPB	-0.0026
Cognitive Function
DSST (*)	-0.0207
Memory	-0.0025
Executive function	-0.0021
Attention	-0.0033
Language	-0.0028
Visuospatial ability	-0.001
Multi-morbidity Index	0.0077
(*) DSST: Digit Symbol Substitution Test
(**) Rate of changes in function increases with age, and the “incremental rate of changes per one year older” is estimated by the coefficient of “baseline age X time since baseline age” term in the linear mixed model. For example, on average, compared to those aged 65, those aged 75 experienced additionally 0.008 m/s faster decline in gait speed [ (-0.0008)*(75-65) = -0.008] .

## Sheet: Supplement_Table_5
Supplemental Table 5. Adjusted Hazard Ratio of Mortality
	Hazard Ratio (95% CI)	P-value
Global longitudinal phenotypic score	1.62 [ 1.17, 2.24]	0.004
Domain-specific longitudinal phenotypic score
Body composition	1.17 [ 1.004, 1.36]	0.044
Energy regulation	1.14 [ 0.96, 1.36]	0.144
Homeostatic mechanism	1.00 [ 0.85, 1.18]	0.977
Neuroplasticity/neurodegeneration	1.20 [ 1.02, 1.43]	0.032
The adjusted hazard ratio was estimated using Cox model, adjusting for age, sex, and education level. Two-sided tests were used, and the displayed p-value was not adjusted for multiple comparisons.

## Sheet: Supplement_Table_6
Supplement_Table 6. Rank of variable importance of four phenotypic domains on changes in functions
Functional Outcomes	Phenotypic domain
	Body Composition	Energy Regulation	Homeostasis Mechanism	Neuroplasticity/Neurodegeneration
Physical Function
Usual gait speed	4	1	3	2
Time to finish 400m walk	3	1	4	2
HealthABC SPPB	3	1	4	2
Cognitive Function
DSST	3	2	4	1
Memory	2	4	3	1
Executive function	3	2	4	1
Attention	1	3	4	2
Language	4	2	3	1
Visuospatial ability	3	2	4	1
Multi-morbidity Index	3	2	4	1
Rank	1	2	3	4
