# Supplementary material for: Longitudinal phenotypic aging metrics in the Baltimore Longitudinal Study of Aging
Source: Nat Aging. 2022 Jul 18;2(7):635–43. doi: 10.1038/s43587-022-00243-7 (PMC9997119; doi:10.1038/s43587-022-00243-7)
Supplement: Source Data Fig. 4 — Statistical source data. [file 43587_2022_243_MOESM4_ESM.xlsx]

## Sheet: Fig_4_A
Global Longitudinal Phenotypic Score	Rate of change in gait speed (m/s per year)
-0.0865642	-0.0281899
-0.725019	-0.0142196
-0.017114	-0.0291048
1.16708	-0.031682
0.0938787	-0.0262854
0.182894	-0.0229967
0.941827	-0.0300931
1.02222	-0.0302915
0.618618	-0.0247597
-0.188296	-0.0284813
-0.0992755	-0.0305053
0.0128964	-0.0218018
0.478124	-0.0290301
-0.0785864	-0.0368837
0.699975	-0.0355237
0.185243	-0.0289714
0.332287	-0.0221423
1.15237	-0.0366043
0.155397	-0.0122803
-0.63246	-0.0110357
0.812116	-0.0407494
1.14118	-0.0390472
0.260721	-0.0145238
0.393992	-0.0133511
-0.0710066	-0.0256607
0.923724	-0.0303057
0.348833	-0.0244874
0.515161	-0.0164709
0.243474	-0.0412493
-0.598509	-0.0135976
0.64254	-0.0312546
-0.380115	-0.014516
0.446351	-0.0351378
0.441845	-0.0347858
0.542726	-0.0218986
-0.986715	-0.0209059
0.817006	-0.0220595
-0.166872	-0.0280429
-0.679989	-0.0208527
1.38092	-0.0167201
0.0662458	-0.0272426
0.80134	-0.0177635
1.15205	-0.023376
1.27497	-0.0187677
0.155604	-0.024176
0.0863389	-0.0206489
0.311631	-0.0109077
0.31013	-0.0295819
0.0110885	-0.0114381
-0.870647	-0.00946586
1.22026	-0.0312238
-0.710433	-0.00950818
1.2012	-0.0181041
0.229207	-0.0326917
0.267186	-0.0101474
-0.0686593	-0.00852376
1.41142	-0.0182107
1.03303	-0.0207692
-0.838386	-0.00838723
0.0569093	-0.036545
0.490537	-0.020791
0.0143741	-0.0180164
0.807684	-0.0160708
0.548952	-0.0195889
-0.351473	0.000414763
0.322369	-0.0230298
-0.443722	-0.0153363
0.875004	-0.00924715
-0.0287232	-0.0184691
0.586707	-0.00467525
0.117091	-0.00856818
0.136099	-0.0222062
0.562291	-0.00424842
0.404207	-0.0146354
0.234078	-0.0059608
1.14591	-0.00912712
-0.665192	-0.0104309
0.932042	-0.0142052
-0.569798	-0.0196186
-0.0781268	-0.00526996
0.53891	-0.00593459
0.345329	-0.00795988
-0.0752797	-0.015837
-1.0829	-0.00768748
0.135137	-0.009102
0.419299	-0.0170358
0.437157	-0.0182647
0.791494	-0.0167994
-0.0190025	-0.0178543
0.913548	-0.0100574
-0.14731	-0.0112419
-0.243429	-0.0134322
0.144104	-0.0203804
-0.352651	-0.0132354
0.422277	-0.00398369
0.910845	-0.021613
0.106868	-0.0208301
0.953182	-0.00898507
0.00309899	-0.0253426
0.00549284	-0.00738791
-0.618415	-0.00853078
-0.478112	-0.0126768
0.598346	-0.0133752
0.045981	-0.0163638
0.203844	0.00357798
0.0303278	-0.0200483
-0.232829	0.00150474
0.109151	-0.00981265
-0.967256	-0.0143482
0.299779	-0.0171397
-0.0506371	-0.00101288
1.17199	-0.0147489
-0.583174	-0.00492942
0.238942	-0.0101168
0.725541	-0.0149406
-0.455559	0.00108425
0.170167	-0.00874125
0.789961	-0.0262756
1.7515	-0.00658807
0.276661	-0.0041597
-0.120217	-0.000185822
0.163691	-0.0122955
1.1178	-0.00463493
-0.594793	-0.00757688
-0.513384	0.00588037
-0.349031	-0.00167953
-0.336239	0.00774171
-0.369697	0.00147593
-0.211145	-0.000299855
0.704337	0.00492754
0.657258	-0.0324718
-0.340414	-0.0245109
1.34882	-0.0331158
0.160311	-0.0144708
-0.124039	-0.0107413
-0.374436	-0.0131337
0.212713	-0.0112611
0.291037	0.00482903
0.687028	-0.0297476
-0.934239	-0.0290579
-0.744879	-0.0181157
1.83243	-0.028071
-0.0296467	-0.0190765
0.0269826	-0.0333136
0.404052	-0.0251327
0.523969	-0.0138123
-0.180654	-0.0231565
0.17737	-0.0216809
-0.106239	-0.0296637
0.463242	0.000350299
1.41472	-0.0153599
-0.200554	0.00304752
0.86819	-0.0256878
-0.0943009	-0.0248888
1.55209	-0.0176092
-0.164037	0.00346824
0.152878	-0.0227063
-0.433967	-0.012934
-0.0563637	-0.0211709
0.778606	-0.031249
0.702071	-0.0350345
0.618997	-0.0266419
0.861398	-0.0365409
0.485217	-0.0311471
0.405055	-0.0285112
-0.496589	0.0102528
-0.477522	0.000198862
-0.317836	0.000747283
0.234071	-0.0449896
0.66456	0.00225626
0.996743	-0.0313139
-0.434152	-0.0278424
0.104852	0.00707836
-0.128505	0.00363497
0.247477	0.00037869
0.676124	-0.0346627
-0.252263	-0.000499312
0.295082	-0.0151697
-0.781458	-0.000608157
-0.0756891	-0.0119665
0.127826	-0.015105
0.0352624	-0.0275771
-0.629927	-0.0166934
-0.53565	0.00528676
0.100127	-0.00899836
0.892984	-0.00586641
0.562966	-0.02308
-0.454953	-0.0140856
-0.258016	0.00249273
0.58872	-0.00196796
0.162587	-0.0205679
0.0495946	-0.0173267
0.415083	-0.0261561
0.361906	-0.0260051
0.496602	0.00287851
-0.281439	0.00718071
-0.699205	0.0037103
0.721543	0.00590256
0.177377	-0.0222119
-0.541555	-0.0103814
-0.0816328	-0.0309764
-0.0629463	-0.0162014
-1.24435	-0.0106785
0.513615	-0.0102824
0.77854	-0.0138839
0.550734	0.0132533
-0.452447	-0.0172885
0.16571	-0.0366729
0.272134	-0.0283649
-1.08617	0.00881486
-0.0779716	-0.0211635
0.368296	-0.0114305
-0.328742	0.00103392
-0.0936359	-0.0245026
-0.316135	0.0158216
-0.655801	-0.00624192
0.146308	-0.0147201
1.52977	-0.0244792
0.348991	-0.035879
0.262596	-0.00555882
-0.324899	-0.0297333
0.93521	-0.0305452
-0.320467	0.0123821
-0.576501	-0.0138538
0.657062	0.00331148
1.12933	-0.0147898
0.213831	-0.0172812
0.0137855	-0.00392684
0.0944037	-0.0143268
0.690886	-0.0195962
0.265865	-0.0301909
-0.166835	0.0135596
0.874791	-0.00612267
-0.256232	0.000137031
-1.41184	-0.00176611
-0.555203	-0.0199437
0.176802	-0.00842209
0.566533	-0.00976349
0.0569169	0.00680355
0.596282	-0.0191401
0.622507	-0.0207303
-1.07477	-0.0128292
-0.42403	0.00907912
0.789668	-0.00581927
-0.373501	-0.0104173
0.130524	0.000831294
0.399081	-0.00226175
0.687114	-0.0246207
-0.103802	-0.0179788
0.629161	-0.0093743
-0.481752	0.0106034
-0.126383	0.00227136
-0.967887	-0.00442369
-0.0862058	-0.00381292
-0.550881	0.00730148
0.26054	-0.0287253
0.464479	-0.0208569
-0.552095	-0.00348559
-0.146982	0.00531874
-0.526034	-0.0243261
-1.17981	-0.0135302
1.44663	-0.0127925
-0.0354256	-0.00199353
-0.782679	-0.00886737
-0.340445	-0.00633399
-0.0923172	0.00103871
0.609511	-0.0256327
0.233255	-0.0109613
-0.300757	-0.00925334
-1.02918	-0.00471009
0.465189	-0.0425896
-0.316005	-0.00581991
-0.492411	0.00816402
-0.151548	-0.00257372
-0.316675	-0.0196084
-0.0513492	-0.0177955
0.922411	0.0011427
0.206535	-0.0204921
0.391468	-0.0169518
0.912294	-0.0234976
0.275903	-0.0271796
-0.889087	-0.0184694
1.0372	0.00205288
0.386423	-0.0228448
0.292855	-0.0211887
0.0488158	0.0134932
0.247941	-0.0266037
0.932828	-0.0417523
-0.10764	-0.03229
0.620217	-0.0170324
-1.08705	-0.00402441
-0.988678	-0.00473669
0.521321	-0.0304129
-0.546131	-0.00202409
0.0389467	-0.027498
0.467503	-0.00228314
-0.152286	-0.0187007
-0.30245	-0.00852616
-0.294961	-0.0146078
0.393273	-0.00761101
0.0638069	-0.00753184
-0.114448	-0.0256706
0.0169227	-0.00934489
-0.234792	-0.0311542
-0.0178217	-0.0240302
0.0414476	-0.0265739
-0.440302	-0.0209855
-0.622681	-0.0248421
-0.33939	-0.0131111
-0.0426199	-0.025019
-0.279632	-0.0210617
-0.347958	-0.0197617
-0.222506	-0.0213222
-0.776551	-0.02476
0.670243	-0.0337075
0.0081644	-0.0328013
0.421347	-0.0220029
0.0962919	-0.0270028
0.123053	-0.0302494
-0.29899	-0.0194985
-0.465223	-0.0133593
-0.210756	-0.0166965
0.374698	-0.018106
0.188279	-0.0230022
-0.486877	-0.0275519
-0.350251	-0.016755
0.264287	-0.0249925
-0.0218435	-0.0204872
-0.486593	-0.0227311
0.815717	-0.0194731
0.875912	-0.0252528
-0.0507937	-0.0286454
-0.317983	-0.0183249
0.134858	-0.0139066
0.00556862	-0.0129988
0.156272	-0.0286414
-0.367014	-0.0244168
-0.207167	0.00132791
0.365843	-0.00127534
-0.289059	-0.0084431
0.0258745	-0.020422
-0.0013492	-0.0125275
0.0582865	-0.0159175
-1.21459	-0.0196349
-0.0801611	-0.0348193
0.0244434	-0.0218457
-0.0530572	-0.0186934
0.443644	-0.0214375
-0.514689	-0.00610644
0.146357	-0.0295238
0.254433	-0.0238657
-0.356138	0.00977945
-0.541624	-0.0383142
-0.729399	-0.0221983
0.0358829	-0.0112868
-0.27504	-0.0213065
0.666635	-0.0280957
-0.565583	-0.0278973
-0.64356	-0.033712
-1.17175	-0.017412
0.138285	-0.0436469
0.259764	-0.0198927
-0.0429965	-0.0295696
0.0395876	-0.0170164
-0.212121	-0.0240516
-0.0992228	0.00323124
-0.760353	-0.0227025
-0.289631	-0.0351926
-0.318336	-0.0157923
-0.694273	-0.0170742
-0.0535963	-0.0236398
-0.251394	-0.0234441
-0.762515	-0.0268939
-0.374043	-0.0258586
0.282854	-0.01344
-0.199377	-0.0135177
0.741419	0.0108704
-0.681856	0.00280948
-0.687562	0.00612748
0.123238	0.00498385
-0.530244	0.0003645
-0.280342	0.0104296
-0.84466	-0.0145894
0.0785882	-0.0120772
0.665571	-0.0138448
-0.449177	-0.0148522
-0.0453433	-0.0189821
0.809826	-0.0142562
-0.772539	-0.0169148
-0.119462	-0.0294749
-0.740561	-0.012384
-0.778678	-0.0124085
-0.952661	-0.0112113
-0.36031	-0.0156726
0.521615	-0.0176495
-0.99766	-0.0153189
-0.394188	-0.0147723
-0.277201	-0.0292917
-0.635295	-0.0133744
-0.609985	-0.0095269
-0.789907	-0.0249486
0.0944369	-0.0329731
-0.0575686	-0.0274184
-0.722348	-0.0154078
0.168423	-0.0116652
-0.516369	-0.0215775
0.81014	-0.0158589
0.744122	-0.0286366
-0.460066	-0.0128598
-0.242492	-0.0366025
-0.152228	-0.0149776
-0.839298	-0.0157777
0.329868	-0.020525
0.524845	-0.0149781
-0.520621	-0.0110156
-1.02966	-0.0213794
-0.797117	-0.0187509
-0.0447023	-0.00790974
-0.109248	-0.00911048
-0.139657	-0.00281813
-1.04419	-0.00601704
-0.830231	-0.0160408
-0.0531228	0.000121279
0.514499	-0.0305127
-0.441823	-0.0165866
-0.418305	-0.0058375
-0.434822	-0.01575
1.15634	-0.00963031
0.18376	-0.0193389
0.915116	-0.00977233
-0.0483084	0.000797923
0.814478	-0.000452497
-0.317465	-0.0144731
-0.300887	-0.00171759
0.312396	-0.0128244
-0.0728888	-0.0196024
0.245619	-0.0333324
-0.673962	-0.0244071
0.30912	-0.0119904
0.362904	-0.0178164
0.109642	-0.027055
0.434121	-0.0361257
-0.825984	-0.0175786
0.110185	-0.0109949
-0.365871	-0.016783
0.357746	-0.0220886
-0.318136	-0.0109946
0.202707	-0.00467573
0.417483	-0.0136892
-0.0669692	-0.0134177
0.00830911	-0.0128742
0.197166	-0.0250976
-0.437346	-0.0311173
0.222617	-0.0100101
-0.109046	-0.00708176
-0.0183034	-0.0267367
0.588856	-0.00543266
0.199073	-0.0346458
0.207913	-0.0334253
0.365753	-0.00862664
0.364439	-0.0324508
-0.419474	-0.0111031
0.460092	-0.011311
0.288341	-0.0142046
-0.0301659	0.00151553
0.265952	0.00405078
-0.243622	-0.00244937
-0.240506	-0.00788668
0.0998873	-0.0151019
-0.021626	-0.00664863
0.487989	-0.019825
-0.218653	-0.0148462
-0.437733	-0.0130227
0.0858429	-0.00837406
0.150182	0.00354542
0.208175	0.000824201
0.891578	-0.0137208
0.131941	-0.00840607
0.0352166	0.00150229
-0.0677613	-0.0439839
0.0434078	-0.0113476
-0.0342834	-0.0400985
0.15841	-0.0230668
1.16482	-0.0296671
-0.0395351	-0.0158999
-0.468595	-0.0106532
0.17908	-0.0269095
-0.506278	-0.0333182
-0.742459	-0.0209264
0.486271	-0.0112029
-0.11186	-0.0185931
-0.0695258	-0.00182419
-0.273151	-0.0174739
0.0192286	-0.0224209
0.0461219	-0.0135344
0.251194	-0.0110851
-0.270887	-0.0270786
-0.114039	-0.0158078
-0.0117792	-0.0110852
-0.138328	-0.00367289
0.544602	-0.0195986
0.0167622	-0.00832461
0.217571	-0.0201066
-0.0609356	-0.00977447
0.453568	-0.0294262
-0.327969	-0.0323033
0.0584343	0.00190649
0.0193415	-0.00885359
-0.566432	-0.0274826
0.518528	-0.00934765
0.142568	-0.000753086
0.803832	-0.0345687
0.176175	-0.00468188
0.75878	-0.028242
-0.162986	-0.00625791
0.338644	-0.0108426
0.0426901	-0.00310034
-0.206437	0.00888862
0.274984	-0.0119007
0.130616	-0.00468258
-0.00271026	-0.0160487
0.313861	-0.00650739
0.0274244	-0.00614214
-0.0555674	-0.00648253
0.261133	-0.0316839
-0.172378	0.00182955
-0.195801	-0.00255281
-0.328768	-0.00949441
-0.318704	-0.00263041
-0.00221513	-0.00413496
-0.357468	0.000788977
0.274079	-0.0286206
0.0276417	-0.0311446
0.0678501	-0.00712568
0.183131	-0.010073
0.296283	-0.0337597
-0.485401	-0.0347642
-0.23897	-0.00171788
-0.0807954	-0.0148961
-0.966567	0.00876839
-0.0261805	0.00390215
-0.302587	-0.0179258
-0.560813	-0.0160178
0.466755	-0.0371811
1.57525	-0.0272258
0.489239	-0.016512
0.719742	-0.0162096
0.10647	-0.0173002
-0.0926829	-0.0152489
-0.63794	-0.0193744
-0.10399	-0.0305974
0.0421872	-0.0192439
-0.230837	-0.018695
0.476996	-0.0256765
0.217533	-0.0187919
0.318914	-0.0212309
-0.750585	-0.0137657
-0.0839703	0.0104062
0.0863309	-0.00750656
0.186344	-0.0261959
-0.780799	-0.0115935
-0.449677	-0.0183913
-0.263427	-0.0153348
-0.489398	-0.034333
0.71468	-0.00636331
-0.07112	0.00863204
0.0140546	-0.00234005
0.827917	-0.0148597
0.744229	-0.00473072
-0.370967	-0.00457549
0.0824236	-0.0160572
0.177741	-0.00692787
-0.447755	-0.0326664
-0.26721	-0.0182782
-0.468768	-0.0110055
-0.323264	-0.00119943
0.126266	-0.00192411
0.367779	-0.00946881
-0.311732	-0.00718723
-0.253843	-0.0101241
-0.447039	-0.0113559
0.658023	-0.00790799
-0.218282	-0.0107608
0.140698	-0.0143412
0.319921	0.00102805
0.370783	-0.0103111
0.21264	-0.0108619
-0.316862	-0.0172408
0.0210761	-0.0086213
-0.864609	-0.0208532
-0.355295	0.000307332
-0.0141343	0.00379121
-0.0110262	-0.0151983
0.659852	-0.0179239
-0.480165	0.00877853
-0.0214038	-0.00814802
0.0810518	-0.0271124
-0.0920739	-0.00572526
0.701524	-0.00687128
-0.0144377	-0.00397621
0.0685481	-0.00781084
-0.0427943	-0.00807167
0.267917	-0.0104634
0.156349	0.00318009
-0.00444644	-0.0164443
-0.811264	-0.00505179
-0.106856	-0.00465977
-0.0444404	-0.0158628
0.361948	-0.0145202
0.104736	-0.00831639
-0.351864	-0.0131934
-0.135902	-0.00824816
-0.0147598	0.00121155
0.444115	-0.00985092
-0.280846	-0.00125542
0.313021	-0.00105396
-0.197695	-0.0074061
-0.186441	-0.0134745
0.310815	-0.0133854
-0.241916	-0.00871796
-0.740146	-0.0153971
0.232389	-0.0155487
-0.674636	-0.00868314
0.17799	0.00139789
0.205552	-0.016937
-0.143711	-0.0161353
-0.358645	-0.0274812
-0.00948817	-0.0106134
0.0221015	-0.0166757
-0.211353	-0.0158017
0.05445	-0.032059
0.385037	-0.00749858
0.154411	-0.0110775
-0.406092	-0.00380398
0.0993797	-0.00996377
0.265405	-0.00946816
0.0261005	-0.00935979
0.25471	-0.0198811
-0.320759	-0.0115908
-0.539991	-0.00478742
0.13756	-0.00578116
0.0115019	-0.00633876
-0.0392564	-0.0110993
-0.107902	-0.0167721
-0.317226	0.0006791
-1.07371	-0.00656752
0.0345608	-0.0051114
0.059782	-0.00439591
-0.125553	-0.00958518
0.0419819	-0.00618984
-0.170862	-7.67519e-05
0.193893	-0.000883654
0.188585	-0.016005
-0.190802	-0.0108662
0.189399	-0.00929209
1.01062	0.00921167
0.0980101	0.00960756
-0.523557	-0.0148283
0.524471	-0.0179273
-1.18678	-0.00952557
-0.357976	-0.00633013
0.249067	-0.000576021
-0.730406	-0.00194501
0.15555	-0.0163952
-0.00731929	0.00472695
0.58029	-0.00769791
-0.124908	-0.0312953
-0.47197	-0.00449491
-0.0534924	-0.00718514
-0.174921	-0.00161042
-0.383933	-0.00805653
-0.417349	-0.0139772
0.495405	-0.00906238
0.744373	-0.000723646
-0.625434	-0.00495059
0.448998	-0.0197917
-0.158561	-0.0198409
-0.237446	-0.0154496
0.306304	-0.0205938
-0.0663205	-0.0120232
-0.0730482	-0.00235999
-0.956756	-0.00830919
0.358061	-0.0321216
-0.731918	-0.00384626
0.0441012	-0.0223428
0.216018	-0.000404766
-0.492543	-0.0118787
-0.541825	-0.00278279
0.249373	-0.00489226
-0.351412	0.00267278
0.457634	0.00446668
0.0388623	-0.0206148
-0.182523	-0.0255622
-0.283893	-0.00506906
-0.767189	-0.0069635
0.771064	-0.00566274
0.355249	0.00121114
-0.207046	-0.0190413
0.563375	-0.0078047
-0.867064	-0.0111415
-0.385218	-0.0419568
0.0298547	-0.0152938
-0.249022	0.00813549
-0.182206	-0.0157057
-0.372127	-0.0165197
0.549059	-0.0149151
-0.0263941	-0.0198132
0.683177	0.00145704
-0.701153	-0.00830969
0.356523	-0.0366497
-0.215353	-0.0132635
-0.0123084	-0.0166672
-0.313202	0.00152314
-1.41179	0.0173495
0.505263	-0.00800374
-0.27786	0.0155147
0.269627	0.0064106
-0.391456	-0.00804642
-0.0600932	-0.00502845
0.482966	-0.0130091
-0.324285	-0.0146895
-0.654973	0.00636578
0.0680581	-0.00967028
0.300646	0.00892457
-0.437878	0.0102141
-0.173711	0.00159958
0.757901	-0.00886786
-0.103507	0.000504246
0.287202	-0.0142766
0.14386	-0.0164389
0.263396	0.000900556
0.459066	0.0048931
0.470444	0.000110017
-0.235454	-0.0124393
-0.654344	-2.8402e-05
-0.0373875	0.000249041
-0.107399	-0.022075
-0.108891	-0.0139641
-0.315482	-0.0159136
0.525095	0.0105275
-0.418975	-0.00179424
-0.0985479	-0.0204941
-0.26666	0.00472496
0.455386	-0.00929699
-0.537983	0.000469693
0.0504119	-0.0162696
-0.537435	-0.0205029
-0.787495	-0.0168278
0.036524	-0.0312955
0.428037	-0.0234563
-0.0972697	-0.0155469
-0.302601	0.00757491
-0.265105	-0.0242325
0.228086	-0.000643016
0.111408	-0.00548603
-0.864695	-0.0114787
-0.483427	-0.00619151
-0.220789	-0.00706828
0.0441757	-0.00856249
-0.0200559	-0.0198249
-0.408284	-0.0140322
-0.721868	-0.0102114
-0.408993	-0.00352887
-0.553696	-0.00176488
-1.03046	-0.00480557
0.453896	-0.0210012
-0.667498	-0.00445733
-0.61008	-0.0179033
0.241778	-0.0310727
-0.589767	-0.00647768
0.39774	-0.00440392
0.0542414	-0.00636135
-0.678483	-0.00896826
0.280235	-0.0162018
-0.650935	-0.0101755
-0.043857	0.00325996
-0.352962	0.00487311
0.252294	-0.00194191
1.08182	-0.0152248
0.00392489	-0.00663287
-0.39811	-0.0148279
0.279031	-0.00437763
-0.0311351	-0.00406758
-0.36694	-0.00117137
0.147765	-0.0163766
-0.599697	-0.0139758
0.353379	-0.0164074
0.326342	-0.0205411
0.280577	-0.0180233
-0.116785	-0.0240315
0.0363218	-0.0253899
-0.337208	-0.017251
0.435849	-0.0290608
0.369154	-0.0272367
0.180735	-0.0160931
-0.390495	-0.0227298
-0.347259	-0.021619
0.203519	-0.0285591
0.00300114	-0.0232506
0.159855	-0.0202964
0.0898328	-0.022796
-0.140831	-0.00945384
-0.183066	-0.0184254
-0.0133057	-0.0203502
-0.167856	-0.0216711
-0.281236	-0.0198242
-0.317296	-0.0152615
-0.471992	-0.0245077
0.177483	-0.0241095
0.292448	-0.0241598
-0.277824	-0.0219165
-0.568368	-0.0255417
-0.493213	-0.0147593
-0.323262	-0.0264024
-0.509407	-0.0207029
-0.304208	0.0110982
0.446611	-0.0338139
-0.756401	-0.0154967
-0.138	-0.0327795
0.130767	-0.0244214
0.178127	-0.0178023
-0.705788	-0.0247418
-0.234061	-0.0163196
-0.0556408	-0.0254453
0.0739829	-0.0239231
0.196662	-0.0127264
-0.0922746	-0.0283305
-0.0219781	0.00544962
0.56547	-0.0338328
-0.317256	-0.0297689
-0.224287	0.00105689
-0.365836	0.012928
-0.541099	-0.0230857
-0.00446976	-0.0270268
-0.0388859	-0.0154657
-1.00827	0.00185229
-0.476995	-0.0224538
-0.0547728	-0.0243066
0.94004	-0.0110932
-0.782909	-0.0185528
0.147728	-0.0201204
-0.309615	-0.017249
0.0880667	-0.0212857
-0.404182	-0.00844148
-0.778884	-0.0263004
0.239721	-0.0200384
-0.375704	-0.023867
0.0243532	-0.0122281
0.173197	-0.031366
0.116193	-0.0158959
0.143283	0.00366721
-0.603317	-0.0229568
0.240033	-0.0299619
-0.476815	-0.022585
0.213164	-0.02422
0.171494	-0.0265096
-0.192168	-0.0264533
0.126858	-0.0311306
-0.238715	-0.0151478
-0.139471	-0.0253721
0.0261103	-0.00701112
0.419374	-0.0282329
-0.128239	-0.02015
-0.515429	-0.0112367
-0.338699	-0.0303947
0.0270068	-0.0209189
0.246612	-0.0232183
0.155951	-0.0185605
0.104332	-0.0210481
-0.419616	-0.0267601
-0.27612	-0.0182988
0.287135	-0.0254669
-0.646568	-0.0199269
-0.473319	-0.0144956
-0.363609	-0.0246675
-0.578912	-0.0163885
-0.286867	-0.0304932
-0.491783	-0.0174913
-0.775608	0.00112515
-0.128963	-0.0271298
-0.11395	-0.0167335
-0.483128	0.00822761
-1.47463	0.0100214
0.615978	-0.0183893
-0.088408	-0.0150034
-0.399513	-0.0214116
-0.214035	-0.0145438
0.403877	-0.0100124
0.203683	-0.0173209
0.293109	-0.0204543
0.00641905	-0.0135595
-0.492066	-0.0229186
-0.415032	-0.0102478
-0.49692	-0.0159341
0.68678	-0.0342207
0.583681	-0.00523222
-0.0481734	-0.0243823
-0.372715	-0.0244143
0.398446	-0.0326376
-0.248655	-0.0207025
-0.346673	-0.018471
-0.263957	-0.0237376
-0.018804	-0.0220488
-0.671069	-0.0115998
0.614202	-0.0226574
0.215615	-0.0192363
-0.100341	-0.0220718
-0.224998	-0.00644053
0.139414	-0.00867265
-0.315322	-0.0463651
0.634563	0.000387209
-0.116142	0.00533702
-0.228858	-0.0100796
0.307832	-0.0145188
-0.309121	-0.00741031
0.380431	-0.0103177
-1.01532	-0.0241682
0.220961	-0.0176784
0.214843	0.0123332
-0.553181	-0.00462235
-0.0628187	-0.00292965
0.145762	-0.00576834
-0.648465	-0.00688101
-0.0908909	-0.00647497
-0.330233	-0.00826974
0.0906355	-0.0133707
-0.38477	-0.0179145
-0.199607	-0.0173094
0.34822	0.00461171
-0.809151	-0.00963304
-0.767172	-0.0111782
-0.0249175	-0.00682765
0.0953515	-0.0327195
0.313004	-0.0339403
0.510985	-0.0252136
-0.770465	-0.0132134
1.0661	-0.0174837
-0.285626	0.00286631
-0.259723	-0.00139073
-0.236897	-0.00597154
-0.629958	-0.0112782
0.685635	-0.0121652
0.328138	-0.0263321
-0.324098	-0.0297439
-0.487587	-0.0107751
-0.961635	-0.0131776
-0.36048	-0.0204761
-0.338393	-0.00523445
-0.659748	-0.00832738
0.0193649	-0.0334546
-0.881305	-0.00317997

## Sheet: Fig_4_B
Global Longitudinal Phenotypic Score	Rate of change in time to finish 400m walk (secs per year)
-0.0865642	19.8443
-0.725019	8.9843
0.569241	12.6145
-0.017114	13.8605
1.16708	21.6027
0.0938787	6.655
0.182894	11.4553
0.941827	17.5932
0.257545	18.2361
1.02222	15.1591
0.618618	20.5573
-0.0992755	15.9542
0.0128964	8.45629
0.478124	13.0122
-0.0785864	22.204
0.699975	17.5274
0.185243	15.9262
0.155397	9.35888
-0.63246	1.98131
0.812116	27.2163
1.14118	11.9297
0.260721	13.117
0.393992	13.5787
-0.0710066	10.5622
0.923724	12.6777
0.348833	11.2268
0.243474	30.4811
-0.598509	3.90996
-0.380115	5.46497
0.446351	35.6366
0.441845	22.3209
0.542726	19.0349
-0.986715	12.6698
0.817006	18.8015
-0.166872	5.57664
-0.679989	10.2551
1.38092	5.81115
0.0662458	14.7202
0.80134	15.6518
1.15205	22.802
1.27497	5.66735
0.155604	9.58225
0.311631	5.85909
0.0110885	3.2101
-0.870647	4.28274
1.22026	28.431
-0.710433	6.61585
1.2012	13.5529
0.229207	25.6527
0.267186	4.47471
-0.0686593	4.27883
1.41142	10.7613
1.03303	9.77006
-0.838386	2.78571
0.0569093	49.7009
0.490537	17.7072
0.0143741	8.35052
0.807684	5.97477
0.548952	11.6562
-0.351473	2.43532
0.322369	6.65465
-0.443722	2.79165
0.875004	10.3426
-0.0287232	6.48441
0.586707	3.13178
0.117091	3.91069
0.136099	29.9379
0.562291	3.23598
0.404207	5.97663
0.234078	3.92861
1.14591	4.76011
-0.665192	4.92025
0.932042	8.77636
-0.569798	5.1486
-0.0781268	-0.856282
0.53891	0.649604
0.345329	2.76288
-0.0752797	6.93396
-1.0829	1.61792
0.135137	3.10727
0.419299	12.6651
0.437157	8.27289
0.791494	3.9348
-0.0190025	4.98612
0.913548	7.24902
-0.14731	6.30867
-0.243429	8.98897
0.144104	8.32051
-0.352651	1.01947
0.422277	3.13014
0.910845	20.8405
0.106868	17.2015
0.953182	10.0696
0.00309899	8.11321
0.00549284	4.22472
-0.618415	2.00316
-0.478112	2.25727
0.598346	0.105322
0.045981	3.15054
0.0303278	9.06467
-0.232829	4.59658
-0.967256	8.38765
0.299779	4.65797
-0.0506371	1.59379
1.17199	5.2909
-0.583174	3.46222
0.238942	3.50334
-0.455559	0.589118
0.170167	-0.00686968
0.789961	11.618
1.7515	6.31996
0.276661	1.98252
-0.120217	3.80867
0.163691	5.14046
1.1178	3.64868
-0.594793	4.09246
-0.513384	-0.320963
-0.349031	2.04284
-0.336239	1.18933
-0.369697	4.21833
-0.211145	3.96336
0.704337	0.620757
0.657258	22.3254
-0.340414	6.0746
1.34882	32.1787
0.160311	5.61
-0.124039	4.2682
-0.374436	3.67721
0.212713	1.89539
0.291037	1.87829
0.687028	21.0414
-0.934239	17.3245
-0.744879	14.3894
-0.0296467	12.5883
0.0269826	20.9749
0.404052	31.9694
0.523969	5.15054
-0.180654	6.65062
0.17737	7.23691
-0.106239	7.57697
0.463242	-0.896872
1.41472	8.53511
-0.200554	0.863035
0.86819	14.384
1.55209	19.8601
-0.164037	-2.02489
0.152878	9.42004
-0.433967	7.40001
-0.0563637	15.1159
0.778606	27.7745
0.702071	18.9384
0.861398	28.1794
0.485217	20.8956
0.405055	12.8144
-0.496589	1.24321
-0.477522	0.216725
-0.317836	2.29483
0.234071	29.5354
0.66456	1.01268
0.996743	14.8632
0.104852	1.54576
-0.128505	-0.635191
0.247477	0.86482
0.676124	18.9584
-0.252263	0.0650318
0.295082	3.92847
-0.781458	4.23348
-0.0756891	4.51994
0.127826	16.2149
-0.629927	16.7815
-0.53565	2.90882
0.100127	6.22032
0.892984	-5.42562
0.562966	9.53003
-0.454953	6.26414
-0.258016	1.67629
0.58872	6.52749
0.162587	10.578
0.361906	13.2188
0.496602	1.58772
-0.281439	0.298355
-0.699205	3.42282
0.721543	2.32745
0.177377	10.9566
-0.541555	4.70177
-0.0816328	20.1643
-0.0629463	6.35889
-1.24435	5.23551
0.513615	4.31088
0.77854	1.85045
0.550734	3.45186
-0.452447	8.22388
0.16571	11.5309
0.272134	16.5853
-1.08617	-0.414094
-0.0779716	3.89916
0.368296	4.46485
-0.328742	2.21941
-0.0936359	11.7184
-0.316135	-0.923227
-0.655801	4.24353
0.146308	6.85994
1.52977	25.5456
0.348991	26.4707
0.262596	1.65893
-0.324899	14.9525
0.93521	10.7284
-0.320467	0.943737
-0.576501	5.4547
0.657062	0.628411
1.12933	11.6594
0.213831	13.8269
0.0137855	2.50213
0.0944037	9.28879
0.690886	23.0725
0.265865	27.0389
-0.166835	0.0283172
0.874791	2.4428
-0.256232	4.72324
-1.41184	3.77375
-0.555203	5.58142
0.176802	6.22581
0.566533	4.32412
0.0569169	-0.83289
0.596282	8.02073
0.622507	16.1566
-1.07477	2.2369
-0.42403	-3.21185
0.789668	3.59922
-0.373501	5.31084
0.130524	0.824218
0.399081	4.32547
0.687114	13.8974
-0.103802	19.8254
0.629161	7.00639
-0.481752	-0.32582
-0.126383	2.25489
-0.967887	0.0765077
-0.0862058	0.628109
-0.550881	1.87715
0.26054	11.1383
0.464479	12.6091
-0.552095	0.365866
-0.146982	-1.89255
-0.526034	26.6754
-1.17981	12.1182
1.44663	6.12717
-0.0354256	0.456783
-0.782679	4.0196
-0.340445	1.58865
-0.0923172	4.55848
0.609511	13.0466
0.233255	2.99015
-0.300757	5.12259
-1.02918	3.89984
-0.316005	8.55196
-0.492411	-0.662936
-0.151548	2.27056
-0.316675	6.04896
-0.0513492	7.13896
0.922411	1.19643
0.206535	15.0267
0.391468	19.7115
0.912294	16.871
0.275903	11.5294
1.0372	3.21515
0.386423	9.28021
0.0488158	-2.12662
0.247941	22.3712
0.620217	8.54634
-1.08705	1.23771
-0.988678	4.95846
0.521321	8.49479
-0.546131	4.60195
0.0389467	31.012
0.467503	3.2866
-0.152286	10.084
-0.30245	3.93154
-0.294961	14.3468
0.393273	6.52558
0.0638069	7.56084
-0.114448	11.0369
0.0169227	4.62328
-0.234792	13.9322
-0.0178217	9.73732
0.0414476	9.29639
-0.440302	5.22752
-0.622681	14.3111
-0.33939	7.53072
-0.0426199	12.1666
-0.279632	8.98035
-0.347958	17.5907
-0.222506	5.98036
-0.776551	7.08243
0.670243	16.3925
0.0081644	22.7513
0.421347	10.5289
0.0962919	4.91884
0.123053	10.9611
-0.29899	6.86685
-0.465223	9.27601
-0.210756	5.87741
0.374698	10.3991
0.188279	6.46667
-0.486877	9.78536
-0.350251	6.72817
0.264287	12.7093
-0.0218435	4.25375
-0.486593	8.58574
0.815717	4.50442
0.875912	9.70363
-0.0507937	7.90586
-0.317983	5.75091
0.134858	6.49018
0.00556862	9.18031
0.156272	12.3413
-0.367014	11.016
-0.207167	-0.368682
0.365843	2.46474
-0.289059	2.09569
0.0258745	7.81122
-0.0013492	3.06384
0.0582865	5.03027
-1.21459	10.0849
-0.0801611	19.9758
0.0244434	7.47472
-0.0530572	4.48722
0.443644	12.8559
-0.514689	-0.558889
0.146357	9.66195
0.254433	10.4242
-0.356138	-5.55141
-0.541624	14.3825
-0.729399	9.83788
0.0358829	0.606614
-0.27504	10.2781
0.666635	18.7679
-0.565583	12.686
-0.64356	24.7476
-1.17175	13.216
0.138285	24.7564
0.259764	7.17967
-0.0429965	14.8797
0.0395876	6.26353
-0.212121	5.27213
-0.0992228	0.676449
-0.760353	8.67569
-0.289631	16.3286
-0.318336	4.91971
-0.694273	6.653
-0.0535963	11.4506
-0.251394	9.00308
-0.762515	12.2043
-0.374043	13.698
0.282854	3.76026
-0.199377	3.42308
0.741419	-0.706004
-0.681856	-1.02794
-0.687562	-1.69401
0.123238	-0.281812
-0.530244	2.19433
-0.280342	0.288169
-0.84466	5.4413
0.0785882	5.02158
0.665571	10.5894
-0.449177	2.70402
-0.0453433	5.81643
0.809826	4.4663
-0.772539	11.8769
-0.119462	15.1018
-0.740561	2.20714
-0.778678	5.72934
-0.952661	6.25195
-0.36031	9.59817
0.521615	7.16169
-0.99766	5.86843
-0.394188	6.50792
-0.277201	7.96681
-0.635295	2.30093
-0.609985	3.78192
-0.789907	6.87828
0.0944369	7.78835
-0.0575686	25.9904
-0.722348	8.77562
0.168423	4.91314
-0.516369	12.7429
0.81014	7.32082
0.744122	25.2016
-0.460066	3.81564
-0.242492	12.5031
-0.152228	7.30077
-0.839298	6.03307
0.329868	5.92999
0.524845	5.94778
-0.520621	2.56383
-1.02966	4.94043
-0.797117	5.56779
-0.0447023	5.28118
-0.109248	2.87988
-0.139657	5.37736
-1.04419	4.95658
-0.830231	4.50014
-0.0531228	3.45553
0.514499	17.2067
-0.441823	4.72271
-0.418305	3.65373
-0.434822	4.13045
1.15634	4.78193
0.18376	19.0504
0.915116	2.59168
-0.0483084	2.98995
0.814478	4.51107
-0.317465	6.33131
-0.300887	4.55598
0.312396	9.41274
-0.0728888	8.7159
0.245619	27.3181
-0.673962	16.0098
0.30912	3.28652
0.362904	18.4224
0.109642	43.9256
0.434121	18.6619
-0.825984	18.705
0.110185	3.21131
-0.365871	7.72074
0.357746	15.2726
-0.318136	7.8909
0.202707	3.42778
0.417483	8.46489
-0.0669692	15.9615
0.00830911	6.66858
0.197166	12.3985
-0.437346	18.4639
0.222617	5.55961
-0.109046	4.50722
0.588856	2.75773
0.207913	22.2658
0.364439	14.1466
0.460092	3.24202
0.288341	1.05418
-0.0301659	1.11509
-0.0468111	20.6177
0.265952	1.37473
-0.243622	0.742123
-0.240506	4.0141
0.0998873	5.72394
-0.021626	6.00454
0.487989	9.98109
-0.218653	3.38366
-0.437733	8.15398
0.0858429	4.97355
0.150182	2.82827
0.208175	2.42177
0.891578	7.78362
0.131941	9.95944
0.0352166	3.43431
-0.0677613	16.389
0.0434078	6.21358
-0.0342834	14.9047
1.16482	15.4412
0.205181	7.61999
-0.0395351	4.54703
-0.468595	3.70084
0.17908	10.7882
0.560639	2.63025
-0.506278	9.4655
-0.742459	34.2855
0.486271	9.07683
-0.0695258	2.67394
0.0192286	10.664
0.0461219	2.54142
0.251194	4.82057
-0.114039	13.9737
-0.0117792	7.82297
-0.138328	-0.218776
0.544602	12.5906
0.0167622	3.35146
0.217571	13.7567
-0.0609356	4.00778
0.453568	15.2031
0.0584343	-0.852454
0.0193415	5.03573
-0.566432	8.5744
0.518528	2.7627
0.142568	2.39991
0.176175	2.81989
0.75878	9.71897
-0.162986	0.771895
0.338644	5.26172
0.0426901	0.062134
-0.206437	2.10946
0.274984	4.15826
0.130616	2.34798
-0.00271026	3.41787
0.313861	7.54424
0.0274244	1.47814
-0.0555674	4.47176
0.261133	10.63
-0.172378	1.46076
-0.195801	3.79041
-0.328768	4.55137
-0.318704	3.1343
-0.00221513	6.04025
-0.357468	4.4326
0.274079	40.8936
0.0276417	19.892
0.0678501	3.2841
0.183131	4.61681
-0.23897	0.0814247
-0.0807954	6.53505
-0.966567	0.546648
-0.0261805	0.303856
-0.302587	4.0295
-0.560813	5.6379
1.57525	28.7199
0.489239	13.9927
-0.0926829	10.8286
-0.63794	10.9137
-0.10399	13.5403
0.0421872	12.9786
0.476996	8.49388
0.217533	4.88393
0.318914	5.72657
-0.750585	9.95972
-0.0839703	1.0767
0.0863309	3.63283
-0.780799	8.17551
-0.449677	7.39001
-0.263427	8.77205
-0.489398	12.1671
0.71468	5.70472
-0.07112	2.7724
0.0140546	3.84422
0.744229	1.90166
-0.370967	5.72292
0.0824236	4.77267
0.177741	2.64244
-0.26721	2.98753
-0.468768	3.25979
-0.323264	0.805694
0.126266	2.15409
0.367779	7.26622
-0.311732	6.08887
-0.253843	3.11879
-0.447039	6.00849
0.658023	4.39563
-0.218282	5.20367
0.140698	11.0559
0.319921	1.95063
0.370783	0.898687
0.21264	4.21486
-0.316862	3.05938
0.0210761	3.25809
-0.864609	7.32727
-0.355295	0.86365
-0.0141343	3.92158
-0.0110262	3.50027
0.659852	7.32742
-0.480165	-0.697985
-0.0214038	4.3653
0.0810518	12.4625
-0.0920739	2.33199
0.701524	3.83365
-0.0144377	0.846331
0.0685481	1.40473
-0.0427943	1.82278
0.267917	4.00048
0.156349	3.58253
-0.00444644	3.45963
-0.811264	6.09936
-0.106856	3.35521
-0.0444404	1.75906
0.361948	5.20767
0.104736	3.09065
-0.351864	6.88107
-0.135902	4.65892
-0.0147598	6.88387
0.444115	4.5367
-0.280846	1.31459
0.313021	7.86154
-0.197695	1.194
-0.186441	6.1488
0.310815	2.31658
-0.241916	2.18089
-0.740146	14.3459
0.232389	3.17918
-0.674636	7.25246
0.17799	4.79322
0.205552	3.34156
-0.143711	13.2828
-0.358645	9.44287
-0.00948817	6.35129
0.0221015	0.806818
-0.211353	9.58371
0.05445	17.0716
0.385037	4.48474
0.154411	4.72014
-0.406092	1.55621
0.0993797	7.9866
0.265405	3.60855
0.0261005	1.16321
0.25471	13.2181
-0.320759	0.949534
-0.539991	2.52357
0.13756	2.35092
0.0115019	-0.125812
-0.0392564	0.0714757
-0.107902	5.2429
-0.317226	3.5341
-1.07371	4.41957
0.0345608	0.331985
0.059782	2.30511
-0.125553	4.79455
0.0419819	2.70929
-0.170862	1.02769
0.193893	2.45188
0.188585	3.20918
-0.190802	4.75622
0.189399	5.00681
1.01062	-0.147431
0.0980101	-2.36089
-0.523557	5.68805
0.524471	3.2881
-1.18678	3.54243
-0.357976	3.09308
0.249067	2.59437
-0.730406	3.90111
0.15555	17.1245
-0.00731929	-5.53028
0.58029	3.13489
-0.124908	39.8842
-0.47197	-0.0491592
-0.0534924	1.11742
-0.174921	1.73161
-0.383933	4.56895
-0.417349	3.38953
0.495405	4.07843
0.744373	0.827841
-0.625434	2.13765
0.448998	9.50178
-0.158561	5.7822
-0.237446	10.2098
0.306304	11.8888
-0.0663205	6.91076
-0.0730482	1.4174
-0.956756	3.5632
0.358061	17.3433
-0.731918	3.57246
0.216018	1.42478
-0.492543	7.2678
-0.541825	1.77416
0.249373	7.24708
-0.351412	0.79979
0.457634	1.79767
0.0388623	14.3126
-0.182523	3.69959
-0.283893	3.97293
-0.767189	2.53651
0.771064	0.78942
0.355249	2.5016
-0.207046	16.5105
-0.867064	4.16311
-0.385218	12.1154
0.0298547	4.72754
-0.249022	-1.06727
-0.182206	2.79035
-0.372127	9.55193
0.549059	3.77146
-0.0263941	21.3754
0.683177	2.42809
-0.701153	7.92804
0.356523	18.0133
-0.215353	7.57765
-0.0123084	5.33342
-0.313202	1.52284
-1.41179	-3.76721
0.505263	3.74955
-0.27786	-0.37586
0.269627	-3.65387
-0.391456	1.25855
-0.0600932	0.438134
0.482966	9.20187
-0.324285	2.79258
-0.654973	0.879723
0.0680581	5.28507
0.300646	-0.772139
-0.437878	-1.04012
-0.173711	4.16073
0.757901	4.83367
-0.103507	3.16886
0.287202	6.02506
0.14386	4.43677
0.263396	-0.243346
0.459066	-0.817803
0.470444	2.48325
-0.235454	0.414877
-0.654344	3.74632
-0.0373875	2.27561
-0.107399	35.2918
-0.108891	5.35638
-0.315482	8.07936
0.525095	1.30114
-0.418975	3.34507
-0.0985479	4.22956
-0.26666	2.16144
0.455386	3.98666
-0.537983	2.60276
0.0504119	9.63202
-0.537435	12.7658
0.036524	8.61222
0.428037	12.5553
-0.0972697	5.14827
-0.302601	1.65055
0.228086	1.58981
0.111408	3.83547
-0.483427	2.49784
-0.220789	3.11961
0.0441757	7.62383
-0.0200559	33.2621
-0.408284	6.20445
-0.721868	3.64603
-0.408993	4.64338
-0.553696	0.99752
-1.03046	3.14933
0.453896	10.663
-0.667498	5.38655
-0.61008	20.3476
0.241778	17.6288
-0.589767	5.72365
0.39774	1.60962
0.0542414	0.199338
-0.678483	2.60919
0.280235	12.7864
-0.650935	2.59963
-0.043857	0.161388
-0.352962	4.28053
0.252294	2.69239
1.08182	7.11552
0.00392489	4.64513
-0.39811	5.45968
0.279031	0.310972
-0.0311351	3.45287
-0.36694	0.625619
0.147765	8.53093
-0.599697	8.63851
0.353379	3.0464
0.326342	7.6096
0.280577	6.43718
-0.116785	9.57415
0.0363218	10.6099
-0.337208	5.43986
0.369154	5.62546
0.180735	3.92947
-0.390495	7.11219
-0.347259	6.16649
0.203519	14.8659
0.00300114	6.28199
0.159855	9.15469
0.0898328	14.8235
-0.140831	2.00851
-0.183066	8.53293
-0.0133057	6.98816
-0.167856	8.48658
-0.281236	6.70856
-0.317296	6.86213
-0.471992	12.8795
0.177483	9.66624
0.292448	11.9247
-0.277824	5.78994
-0.568368	8.09125
-0.493213	2.0015
-0.323262	19.1269
-0.509407	14.5987
-0.304208	-2.76972
0.446611	12.7103
-0.756401	8.57109
-0.138	21.4749
0.130767	16.2729
-0.705788	6.54245
-0.234061	3.62721
-0.0556408	8.71268
0.0739829	9.2586
0.196662	4.98189
-0.0922746	35.1055
-0.0219781	-4.49214
0.56547	18.3689
-0.317256	10.7986
-0.224287	-0.299485
-0.365836	-2.75496
-0.541099	7.60236
-0.00446976	7.61705
-0.0388859	3.61019
-1.00827	-2.92697
-0.476995	13.6695
-0.0547728	10.4204
0.94004	2.86879
-0.782909	3.36894
0.147728	4.96079
-0.309615	7.61849
0.0880667	6.71515
-0.404182	1.04661
-0.778884	5.4457
0.239721	4.14412
-0.375704	9.58971
0.0243532	3.8002
0.173197	10.636
0.116193	8.16658
0.143283	-2.62207
-0.603317	11.7837
0.240033	7.38004
-0.476815	9.2276
0.213164	7.15631
0.171494	8.65747
-0.192168	16.3439
0.126858	15.4795
-0.238715	1.02941
-0.139471	9.65288
0.0261103	3.61247
0.419374	23.3786
-0.128239	4.17509
-0.515429	3.00419
-0.338699	16.1559
0.0270068	8.25501
0.246612	5.83822
0.155951	7.8272
-0.419616	20.4154
-0.27612	3.14309
0.287135	9.18564
-0.402998	6.75789
-0.646568	3.33519
-0.473319	4.05314
-0.363609	13.9746
-0.578912	10.5554
-0.286867	8.84994
-0.775608	0.28856
-0.128963	8.25606
-0.11395	5.75025
-0.483128	-3.36572
-1.47463	-0.767379
0.615978	5.85358
-0.088408	6.91669
-0.399513	5.52035
-0.214035	4.51725
0.403877	14.4965
0.203683	3.41572
0.293109	4.71925
0.00641905	5.7147
-0.492066	6.97814
-0.415032	4.65169
-0.49692	2.75605
0.68678	23.749
0.583681	4.036
-0.0481734	12.1255
-0.372715	10.8338
0.398446	9.36802
-0.248655	3.05515
-0.346673	3.54879
-0.263957	14.8592
-0.018804	10.5547
-0.671069	6.89554
0.614202	7.56515
0.215615	7.40284
-0.100341	6.57348
-0.224998	4.41352
0.139414	6.63958
-0.315322	49.7337
0.634563	2.16524
-0.116142	-1.79971
-0.228858	3.70228
0.307832	4.06014
-0.309121	0.968339
0.380431	4.78851
-1.01532	16.5842
0.220961	9.16674
0.214843	-3.75282
-0.553181	0.266338
-0.0628187	1.26965
0.145762	1.12688
-0.648465	3.38648
-0.0908909	2.27673
-0.330233	3.43252
0.0906355	10.0247
-0.38477	11.2578
-0.199607	6.34876
0.34822	1.67287
-0.809151	13.8291
-0.767172	3.59364
-0.0249175	3.7897
0.313004	37.4257
0.510985	5.48665
-0.770465	4.02572
1.0661	5.24258
-0.285626	-0.801779
-0.259723	1.15907
-0.629958	2.11556
0.685635	5.13553
0.328138	8.85467
-0.324098	12.9743
-0.487587	-0.331357
-0.961635	10.8248
-0.36048	14.0309
-0.338393	1.04069
-0.659748	1.63449
-0.881305	-1.13983

## Sheet: Fig_4_C
Global Longitudinal Phenotypic Score	Rate of change in HABC SPPB
-0.0865642	-0.0880445
-0.725019	-0.0389645
-0.017114	-0.0763804
1.16708	-0.0960963
0.0938787	-0.0865049
0.182894	-0.0656657
0.941827	-0.126832
1.02222	-0.12125
0.618618	-0.0790095
-0.188296	-0.0979153
-0.0992755	-0.0928014
0.0128964	-0.0625404
0.478124	-0.0804175
-0.0785864	-0.123405
0.699975	-0.101887
0.185243	-0.0621948
0.332287	-0.0627039
1.15237	-0.133103
0.155397	-0.0350753
-0.63246	-0.0207933
0.812116	-0.155662
1.14118	-0.126974
0.260721	-0.0273471
0.393992	-0.0532664
-0.0710066	-0.0675523
0.923724	-0.104753
0.348833	-0.0510362
0.515161	-0.0379244
0.243474	-0.120154
-0.598509	-0.0199247
0.64254	-0.114875
-0.380115	-0.0114738
0.446351	-0.115542
0.441845	-0.131945
0.542726	-0.0833291
-0.986715	-0.0414901
0.817006	-0.0631659
-0.166872	-0.050339
-0.679989	-0.0471983
1.38092	-0.0425656
0.0662458	-0.100855
0.80134	-0.0973532
1.15205	-0.0720632
1.27497	-0.0505286
0.155604	-0.0765658
0.0863389	-0.074727
0.311631	-0.00767156
0.31013	-0.105244
0.0110885	-0.0109103
-0.870647	0.00165638
1.22026	-0.0606105
-0.710433	0.0125323
1.2012	-0.0820633
0.229207	-0.106197
0.267186	-0.0247526
-0.0686593	-0.000485859
1.41142	-0.0550571
1.03303	-0.0525618
-0.838386	0.00190363
0.0569093	-0.157839
0.490537	-0.0445892
0.0143741	-0.0574258
0.807684	-0.0524454
0.548952	-0.0723117
-0.351473	0.00267178
0.322369	-0.0704235
-0.443722	-0.0338283
0.875004	-0.0507133
-0.0287232	-0.0468027
0.586707	0.000919188
0.117091	-0.00722488
0.136099	-0.0722637
0.562291	-0.0110226
0.404207	-0.0339767
0.234078	-0.0111524
1.14591	-0.00162783
-0.665192	-0.030631
0.932042	-0.0402437
-0.569798	-0.0393528
-0.0781268	-0.0120492
0.53891	0.000575556
0.345329	-0.00820793
-0.0752797	-0.066798
-1.0829	0.0107577
0.135137	-0.0213689
0.419299	-0.0669544
0.437157	-0.0332057
0.791494	-0.0339295
-0.0190025	-0.049862
0.913548	-0.0310818
-0.14731	-0.0157559
-0.243429	-0.0371717
0.144104	-0.0611154
-0.352651	-0.00495815
0.422277	-0.00773061
0.910845	-0.105109
0.106868	-0.0767153
0.953182	-0.0237153
0.00309899	-0.0467492
0.00549284	0.00383374
-0.618415	0.00355984
-0.478112	-0.0157997
0.598346	-0.00875297
0.045981	-0.0474113
0.203844	-0.0424129
0.0303278	-0.0598139
-0.232829	0.00904828
0.109151	-0.0267968
-0.967256	-0.0316585
0.299779	-0.0254727
-0.0506371	0.0134847
1.17199	-0.0380029
-0.583174	0.00116586
0.238942	-0.0341442
0.725541	-0.0948417
-0.455559	0.0137847
0.170167	-0.00971266
0.789961	-0.0881417
1.7515	-0.00994945
0.276661	0.00899242
-0.120217	0.023677
0.163691	-0.0215217
1.1178	-0.0139517
-0.594793	-0.000316086
-0.513384	0.0227871
-0.349031	0.0174325
-0.336239	0.0191738
-0.369697	-0.000995309
-0.211145	0.00115998
0.704337	0.0152315
0.657258	-0.113392
-0.340414	-0.0474911
1.34882	-0.107934
0.160311	-0.026892
-0.124039	-0.00785254
-0.374436	-0.028474
0.212713	-0.00192582
0.291037	0.0109997
0.687028	-0.110347
-0.934239	-0.0977497
-0.744879	-0.0822233
1.83243	-0.12861
-0.0296467	-0.0771581
0.0269826	-0.103173
0.404052	-0.0986492
0.523969	-0.0597411
-0.180654	-0.0461381
0.17737	-0.0722972
-0.106239	-0.10167
0.463242	0.00917858
1.41472	-0.0856556
-0.200554	0.014738
0.86819	-0.105908
-0.0943009	-0.0931329
1.55209	-0.087319
-0.164037	0.023329
0.152878	-0.0640056
-0.433967	-0.0190406
-0.0563637	-0.0545094
0.778606	-0.115298
0.702071	-0.0850999
0.618997	-0.0684384
0.861398	-0.10637
0.485217	-0.0933654
0.405055	-0.0589956
-0.496589	0.0287124
-0.477522	0.0174836
-0.317836	0.0158294
0.234071	-0.13347
0.66456	0.013908
0.996743	-0.118993
-0.434152	-0.0811725
0.104852	-0.00596723
-0.128505	0.0311808
0.247477	0.0219958
0.676124	-0.147241
-0.252263	0.0144192
0.295082	-0.00634933
-0.781458	-0.00510961
-0.0756891	-0.0232482
0.127826	-0.0570321
0.0352624	-0.0841555
-0.629927	-0.0523702
-0.53565	0.0141106
0.100127	-0.0294041
0.892984	-0.00576214
0.562966	-0.0290667
-0.454953	-0.0276544
-0.258016	-0.00806416
0.58872	-0.0061694
0.162587	-0.0651466
0.0495946	-0.0931666
0.415083	-0.0894711
0.361906	-0.0677258
0.496602	0.0167156
-0.281439	0.0159842
-0.699205	0.0126703
0.721543	0.0143794
0.177377	-0.0648473
-0.541555	-0.0176927
-0.0816328	-0.0912282
-0.0629463	-0.034034
-1.24435	-0.0051844
0.513615	-0.0343904
0.77854	-0.0132822
0.550734	0.0114458
-0.452447	-0.0496683
0.16571	-0.106018
0.272134	-0.0902063
-1.08617	0.0253761
-0.0779716	-0.0109261
0.368296	-0.0192707
-0.328742	0.0154742
-0.0936359	-0.0532039
-0.316135	0.0392241
-0.655801	-0.0145887
0.146308	0.000517734
1.52977	-0.0881788
0.348991	-0.109164
0.262596	-0.0129344
-0.324899	-0.118241
0.93521	-0.12656
-0.320467	0.0296335
-0.576501	-0.0235024
0.657062	0.0252732
1.12933	-0.0525025
0.213831	-0.0904212
0.0137855	0.00230135
0.0944037	-0.0400984
0.690886	-0.0573234
0.265865	-0.0795373
-0.166835	0.0662666
0.874791	0.00555691
-0.256232	0.0247394
-1.41184	0.0229618
-0.555203	-0.03727
0.176802	-0.0320641
0.566533	-0.0219975
0.0569169	0.0354579
0.596282	-0.0555796
0.622507	-0.0800658
-1.07477	-0.00294351
-0.42403	0.0344209
0.789668	-0.0120098
-0.373501	-0.0343813
0.130524	-0.0186941
0.399081	-0.0185714
0.687114	-0.0839617
-0.103802	-0.0905959
0.629161	-0.0543807
-0.481752	0.0324476
-0.126383	0.0094372
-0.967887	-0.00174161
-0.0862058	-0.0297455
-0.550881	0.0135955
0.26054	-0.0816049
0.464479	-0.0786897
-0.552095	0.0105541
-0.146982	0.0307194
-0.526034	-0.0823557
-1.17981	-0.0291605
1.44663	-0.0437649
-0.0354256	0.00382271
-0.782679	-0.0112649
-0.340445	-0.00935743
-0.0923172	0.00789813
0.609511	-0.0846646
0.233255	-0.00813377
-0.300757	-0.0309141
-1.02918	0.00341002
0.465189	-0.145821
-0.316005	-0.0244692
-0.492411	0.0267131
-0.151548	-0.00346111
-0.316675	-0.0575081
-0.0513492	-0.0313686
0.922411	-0.00218929
0.206535	-0.0595047
0.391468	-0.068807
0.912294	-0.121052
0.275903	-0.0815105
-0.889087	-0.0927555
1.0372	0.0182301
0.386423	-0.0575185
0.292855	-0.083854
0.0488158	0.0391044
0.247941	-0.112982
0.932828	-0.164052
-0.10764	-0.065383
0.620217	-0.0567855
-1.08705	0.00196721
-0.988678	-0.0242243
0.521321	-0.0789757
-0.546131	-0.0152836
0.0389467	-0.0953372
0.467503	-0.0181294
-0.152286	-0.0425066
-0.30245	-0.00355545
-0.294961	-0.0274354
0.393273	-0.00339812
0.0638069	-0.0120042
-0.114448	-0.056028
0.0169227	-0.0173335
-0.234792	-0.0943031
-0.0178217	-0.057599
0.0414476	-0.0710177
-0.440302	-0.0484708
-0.622681	-0.0622705
-0.33939	-0.0314063
-0.0426199	-0.0685775
-0.279632	-0.0390308
-0.347958	-0.078615
-0.222506	-0.0498537
-0.776551	-0.0530329
0.670243	-0.100627
0.0081644	-0.101057
0.421347	-0.0653453
0.0962919	-0.0773197
0.123053	-0.0735187
-0.29899	-0.04334
-0.465223	-0.0382862
-0.210756	-0.0325402
0.374698	-0.0509613
0.188279	-0.0564825
-0.486877	-0.0823164
-0.350251	-0.0395363
0.264287	-0.0809876
-0.0218435	-0.0244015
-0.486593	-0.0777758
0.815717	-0.030838
0.875912	-0.0537673
-0.0507937	-0.0552521
-0.317983	-0.0540838
0.134858	-0.0424855
0.00556862	-0.0329698
0.156272	-0.0979155
-0.367014	-0.070496
-0.207167	0.0362095
0.365843	0.00890991
-0.289059	-0.0092133
0.0258745	-0.0372583
-0.0013492	-0.00561632
0.0582865	-0.0180614
-1.21459	-0.0620564
-0.0801611	-0.155925
0.0244434	-0.031265
-0.0530572	-0.0435383
0.443644	-0.0477101
-0.514689	-0.00416461
0.146357	-0.0686228
0.254433	-0.0705811
-0.356138	0.0612095
-0.541624	-0.092014
-0.729399	-0.0478514
0.0358829	-0.0180788
-0.27504	-0.0481887
0.666635	-0.112597
-0.565583	-0.0708751
-0.64356	-0.113153
-1.17175	-0.0509467
0.138285	-0.108896
0.259764	-0.0398795
-0.0429965	-0.105073
0.0395876	-0.036549
-0.212121	-0.0363831
-0.0992228	0.026654
-0.760353	-0.0599305
-0.289631	-0.100193
-0.318336	-0.0327748
-0.694273	-0.0307916
-0.0535963	-0.0758719
-0.251394	-0.0598092
-0.762515	-0.0562886
-0.374043	-0.0690406
0.282854	-0.0368126
-0.199377	-0.0359639
0.741419	0.0391396
-0.681856	0.0251678
-0.687562	0.030991
0.123238	0.043607
-0.530244	0.0211731
-0.280342	0.0387107
-0.84466	-0.0401982
0.0785882	-0.00541679
0.665571	-0.0685259
-0.449177	-0.0106868
-0.0453433	-0.0350022
0.809826	-0.0279748
-0.772539	-0.0637077
-0.119462	-0.109589
-0.740561	0.0133357
-0.778678	-0.0407014
-0.952661	-0.0291217
-0.36031	-0.0709281
0.521615	-0.0887185
-0.99766	-0.0629052
-0.394188	-0.0479557
-0.277201	-0.0436924
-0.635295	-0.0481599
-0.609985	-0.00873565
-0.789907	-0.0504087
0.0944369	-0.0501256
-0.0575686	-0.0984671
-0.722348	-0.0299324
0.168423	-0.00533512
-0.516369	-0.0477659
0.81014	-0.0354983
0.744122	-0.116884
-0.460066	-0.0162561
-0.242492	-0.126449
-0.152228	-0.0490321
-0.839298	-0.0270669
0.329868	-0.0411261
0.524845	-0.0324546
-0.520621	-0.0146012
-1.02966	-0.0523834
-0.797117	-0.0297641
-0.0447023	-0.0251131
-0.109248	-0.0272782
-0.139657	-0.0119847
-1.04419	-0.0274827
-0.830231	-0.0285236
-0.0531228	-0.00369342
0.514499	-0.12191
-0.441823	-0.0217954
-0.418305	-0.0242254
-0.434822	-0.0338438
1.15634	-0.0114875
0.18376	-0.104641
0.915116	-0.00854032
-0.0483084	0.010469
0.814478	-0.0223241
-0.317465	-0.0225541
-0.300887	-0.0549798
0.312396	-0.0516645
-0.0728888	-0.0451256
0.245619	-0.106797
-0.673962	-0.0843711
0.30912	-0.0248979
0.362904	-0.067339
0.109642	-0.115136
0.434121	-0.137412
-0.825984	-0.0363785
0.110185	-0.0638478
-0.365871	-0.0569363
0.357746	-0.0644344
-0.318136	-0.0213541
0.202707	0.00449601
0.417483	-0.0518387
-0.0669692	-0.0273779
0.00830911	-0.0472057
0.197166	-0.0667357
-0.437346	-0.0805536
0.222617	-0.0350859
-0.109046	-0.0221924
-0.0183034	-0.10088
0.588856	0.0130653
0.199073	-0.0942945
0.207913	-0.112059
0.365753	-0.022696
0.364439	-0.090894
-0.419474	-0.0195111
0.460092	-0.00132139
0.288341	-0.00718618
-0.0301659	0.00976709
0.265952	0.00115851
-0.243622	0.00667255
-0.240506	-0.0230084
0.0998873	-0.030677
-0.021626	-0.0067379
0.487989	-0.0763121
-0.218653	-0.013831
-0.437733	-0.0353105
0.0858429	-0.0164417
0.150182	0.0129673
0.208175	0.00509969
0.891578	-0.0615195
0.131941	-0.0193707
0.0352166	0.00771892
-0.0677613	-0.0823112
0.0434078	-0.0213361
-0.0342834	-0.125214
1.16482	-0.116637
-0.0395351	-0.0380255
-0.468595	0.00561953
0.17908	-0.05784
-0.506278	-0.104694
-0.742459	-0.0561795
0.486271	-0.0132681
-0.11186	-0.0667531
-0.0695258	-0.002957
-0.273151	-0.0407383
0.0192286	-0.0438164
0.0461219	-0.010365
0.251194	-0.0301198
-0.270887	-0.0765871
-0.114039	-0.057224
-0.0117792	-0.0204045
-0.138328	0.00253738
0.544602	-0.0974839
0.0167622	4.54469e-05
0.217571	-0.0408794
-0.0609356	-0.00874529
0.453568	-0.0984574
-0.327969	-0.0798274
0.0584343	0.0164355
0.0193415	0.00312463
-0.566432	-0.032116
0.518528	-0.0101733
0.142568	0.0150014
0.803832	-0.0888858
0.176175	0.000802794
0.75878	-0.128829
-0.162986	-0.00431612
0.338644	-0.0217659
0.0426901	0.0136866
-0.206437	0.0293189
0.274984	-0.00846901
0.130616	0.00636594
-0.00271026	-0.0165039
0.313861	-0.0155704
0.0274244	-0.00619521
-0.0555674	-0.00971711
0.261133	-0.0931193
-0.172378	0.00892254
-0.195801	0.0103661
-0.328768	-0.0067132
-0.318704	-0.00748037
-0.00221513	0.00182017
-0.357468	-0.01123
0.274079	-0.101042
0.0276417	-0.104262
0.0678501	-0.00700334
0.183131	0.00359314
0.296283	-0.0912096
-0.485401	-0.108548
-0.23897	0.0164016
-0.0807954	-0.00522921
-0.966567	0.0338721
-0.0261805	0.0284223
-0.302587	-0.0177993
-0.560813	-0.0194283
0.466755	-0.0896388
1.57525	-0.0879443
0.489239	-0.0392115
0.719742	-0.061032
0.10647	-0.0411631
-0.0926829	-0.0544922
-0.63794	-0.0738825
-0.10399	-0.115108
0.0421872	-0.068584
-0.230837	-0.0518306
0.476996	-0.0454806
0.217533	-0.0410289
0.318914	-0.0244921
-0.750585	-0.0219913
-0.0839703	0.035722
0.0863309	-0.0039927
0.186344	-0.0765547
-0.780799	-0.0250145
-0.449677	-0.0276678
-0.263427	-0.027584
-0.489398	-0.0752662
0.71468	-0.0310811
-0.07112	0.0371519
0.0140546	-0.00716177
0.827917	-0.0581779
0.744229	-0.0127968
-0.370967	-0.0163824
0.0824236	-0.0132216
0.177741	0.00413291
-0.447755	-0.10529
-0.26721	-0.0144677
-0.468768	-0.0317024
-0.323264	0.00513817
0.126266	0.000856765
0.367779	-0.00217391
-0.311732	-0.0305585
-0.253843	-0.0217327
-0.447039	-0.0179262
0.658023	-0.0490293
-0.218282	-0.000693968
0.140698	-0.0520695
0.319921	-0.00735877
0.370783	-0.0104262
0.21264	-0.0471028
-0.316862	0.00351752
0.0210761	-0.00471477
-0.864609	-0.050189
-0.355295	0.0202063
-0.0141343	-0.011753
-0.0110262	-0.0116298
0.659852	-0.0259782
-0.480165	0.0373466
-0.0214038	-0.00463621
0.0810518	-0.0860969
-0.0920739	0.00225886
0.701524	-0.011014
-0.0144377	-0.00555037
0.0685481	-0.00807867
-0.0427943	-0.0119297
0.267917	-0.00311349
0.156349	0.0106711
-0.00444644	-0.023705
-0.811264	-0.00603724
-0.106856	-0.0046683
-0.0444404	0.00963961
0.361948	-0.0429397
0.104736	-0.0241059
-0.351864	-0.0173525
-0.135902	-0.0167693
-0.0147598	-0.000324228
0.444115	-0.0121581
-0.280846	0.00644821
0.313021	-0.0607204
-0.197695	-0.00473921
-0.186441	-0.0132828
0.310815	-0.0113457
-0.241916	-0.00495008
-0.740146	-0.0409177
0.232389	-0.0333719
-0.674636	-0.0183487
0.17799	0.0127187
0.205552	-0.00200348
-0.143711	-0.0126507
-0.358645	-0.0497632
-0.00948817	-0.0233697
0.0221015	0.00148133
-0.211353	-0.0758144
0.05445	-0.0755725
0.385037	0.0122218
0.154411	-0.0152636
-0.406092	0.00976976
0.0993797	-0.0381206
0.265405	-0.017438
0.0261005	-0.00275441
0.25471	-0.0287946
-0.320759	-0.00888651
-0.539991	-0.0108503
0.13756	-0.00900398
0.0115019	-0.0145249
-0.0392564	0.0133903
-0.107902	0.0324486
-0.317226	0.0054229
-1.07371	-0.0153559
0.0345608	0.00192251
0.059782	-0.0181401
-0.125553	-0.00414059
0.0419819	0.0148951
-0.170862	0.00797745
0.193893	0.0150231
0.188585	-0.00703327
-0.190802	-0.0191894
0.189399	-0.0247217
1.01062	0.0328625
0.0980101	0.0579921
-0.523557	-0.0807561
0.524471	-0.0233157
-1.18678	0.0127055
-0.357976	0.00528455
0.249067	0.0147359
-0.730406	0.00708422
0.15555	-0.0673703
-0.00731929	0.0404604
0.58029	-0.00881239
-0.124908	-0.0973421
-0.47197	0.0138049
-0.0534924	-0.00267149
-0.174921	0.0165738
-0.383933	-0.0163622
-0.417349	-0.0244156
0.495405	-0.0408221
0.744373	0.0169644
-0.625434	0.00953072
0.448998	-0.0663818
-0.158561	-0.028491
-0.237446	-0.0250195
0.306304	-0.0319287
-0.0663205	-0.0255367
-0.0730482	0.00710628
-0.956756	-0.0264736
0.358061	-0.0834764
-0.731918	0.00680636
0.0441012	-0.0787932
0.216018	-0.00305181
-0.492543	-0.0370228
-0.541825	0.00333825
0.249373	-0.0207433
-0.351412	0.0203971
0.457634	0.0302822
0.0388623	-0.0651025
-0.182523	-0.0538794
-0.283893	0.000686781
-0.767189	-0.0115948
0.771064	-0.0118923
0.355249	0.0274074
-0.207046	-0.0349397
0.563375	-0.0144019
-0.867064	-0.0261015
-0.385218	-0.138391
0.0298547	-0.00753462
-0.249022	0.0315202
-0.182206	-0.0152744
-0.372127	-0.0163686
0.549059	-0.000373515
-0.0263941	-0.0430021
0.683177	0.00461994
-0.701153	-0.0229866
0.356523	-0.102338
-0.215353	-0.0183911
-0.0123084	-0.0197286
-0.313202	-5.34707e-05
-1.41179	0.0661664
0.505263	-0.00955294
-0.27786	0.043883
0.269627	0.0518042
-0.391456	0.0221363
-0.0600932	-0.00147078
0.482966	-0.0432972
-0.324285	-0.0203169
-0.654973	0.0388889
0.0680581	-0.0232151
0.300646	0.0259693
-0.437878	0.0465624
-0.173711	0.0177184
0.757901	0.00530152
-0.103507	-0.00112459
0.287202	-0.0336524
0.14386	-0.0276236
0.263396	0.0156148
0.459066	0.029586
0.470444	0.000331297
-0.235454	-0.00751955
-0.654344	0.0092357
-0.0373875	0.00971955
-0.107399	-0.0870211
-0.108891	-0.0152852
-0.315482	-0.0451087
0.525095	0.00940934
-0.418975	0.00397696
-0.0985479	-0.0136131
-0.26666	0.025445
0.455386	-0.0123744
-0.537983	0.0101328
0.0504119	-0.0250425
-0.537435	-0.0641744
-0.787495	-0.0621115
0.036524	-0.128482
0.428037	-0.103442
-0.0972697	-0.0131274
-0.302601	0.023715
-0.265105	-0.0641179
0.228086	0.0181355
0.111408	-0.00762826
-0.864695	-0.0590313
-0.483427	0.00479609
-0.220789	-0.00934346
0.0441757	-0.0283728
-0.0200559	-0.0544104
-0.408284	0.0066152
-0.721868	-0.0108646
-0.408993	-0.011123
-0.553696	0.0252044
-1.03046	-0.00349477
0.453896	-0.0603897
-0.667498	0.00169456
-0.61008	-0.0569074
0.241778	-0.0732964
-0.589767	0.00312652
0.39774	0.0101392
0.0542414	0.00114575
-0.678483	-0.0267241
0.280235	-0.0750387
-0.650935	0.0171944
-0.043857	0.016842
-0.352962	0.0231498
0.252294	0.014085
1.08182	-0.0347731
0.00392489	0.0105641
-0.39811	-0.0205939
0.279031	-0.00990324
-0.0311351	0.00826548
-0.36694	0.010662
0.147765	-0.0364823
-0.599697	-0.0353666
0.353379	-0.0289439
0.326342	-0.0583611
0.280577	-0.0384582
-0.116785	-0.0502906
0.0363218	-0.0657439
-0.337208	-0.0254853
0.435849	-0.0808828
0.369154	-0.0567764
0.180735	-0.0202902
-0.390495	-0.0437511
-0.347259	-0.0392183
0.203519	-0.0731407
0.00300114	-0.0585474
0.159855	-0.0466475
0.0898328	-0.0567276
-0.140831	-0.00209326
-0.183066	-0.04603
-0.0133057	-0.0362764
-0.167856	-0.0577833
-0.281236	-0.0378664
-0.317296	-0.024847
-0.471992	-0.0738305
0.177483	-0.0566527
0.292448	-0.0428552
-0.277824	-0.0561067
-0.568368	-0.0955652
-0.493213	-0.0268579
-0.323262	-0.072153
-0.509407	-0.0374273
-0.304208	0.0643528
0.446611	-0.070237
-0.756401	-0.0357419
-0.138	-0.104422
0.130767	-0.0663545
0.178127	-0.0491244
-0.705788	-0.0514682
-0.234061	-0.0276767
-0.0556408	-0.0717446
0.0739829	-0.0505375
0.196662	-0.0340012
-0.0922746	-0.0886197
-0.0219781	0.0329297
0.56547	-0.0953695
-0.317256	-0.0795455
-0.224287	0.0107178
-0.365836	0.0535027
-0.541099	-0.0577215
-0.00446976	-0.0519694
-0.0388859	-0.00454553
-1.00827	0.0354891
-0.476995	-0.0529614
-0.0547728	-0.048834
0.94004	-0.0195333
-0.782909	-0.0294618
0.147728	-0.0175614
-0.309615	-0.0410142
0.0880667	-0.060312
-0.404182	0.00803987
-0.778884	-0.0394617
0.239721	-0.0355438
-0.375704	-0.063638
0.0243532	-0.00781996
0.173197	-0.0647141
0.116193	-0.0382062
0.143283	0.0523083
-0.603317	-0.0556397
0.240033	-0.0802365
-0.476815	-0.0613313
0.213164	-0.0621678
0.171494	-0.0626424
-0.192168	-0.062679
0.126858	-0.0934893
-0.238715	-0.0131212
-0.139471	-0.111
0.0261103	-0.00322758
0.419374	-0.0938465
-0.128239	-0.0454717
-0.515429	-0.0106847
-0.338699	-0.0864048
0.0270068	-0.0393246
0.246612	-0.0493405
0.155951	-0.0326725
0.104332	-0.0565555
-0.419616	-0.0936415
-0.27612	-0.0398498
0.287135	-0.0512938
-0.646568	-0.0370679
-0.473319	-0.0233863
-0.363609	-0.057706
-0.578912	-0.0212821
-0.286867	-0.0583771
-0.491783	-0.0710496
-0.775608	0.0317626
-0.128963	-0.134161
-0.11395	-0.0282353
-0.483128	0.0590711
-1.47463	0.0586753
0.615978	-0.0509359
-0.088408	-0.0283001
-0.399513	-0.0266354
-0.214035	-0.0173632
0.403877	-0.0361051
0.203683	-0.0330934
0.293109	-0.0343912
0.00641905	-0.0222065
-0.492066	-0.0464589
-0.415032	-0.0227619
-0.49692	-0.0386316
0.68678	-0.092959
0.583681	-0.01131
-0.0481734	-0.0201213
-0.372715	-0.0675279
0.398446	-0.083533
-0.248655	-0.00650403
-0.346673	-0.035149
-0.263957	-0.0485943
-0.018804	-0.0885576
-0.671069	-0.0231261
0.614202	-0.0470922
0.215615	-0.0660024
-0.100341	-0.06114
-0.224998	-0.0304801
0.139414	-0.0271141
-0.315322	-0.114633
0.634563	-8.83075e-05
-0.116142	0.024671
-0.228858	-0.0264254
0.307832	0.000823767
-0.309121	-0.00136068
0.380431	-0.0239884
-1.01532	-0.03597
0.220961	-0.021481
0.214843	0.0457162
-0.553181	-0.0117607
-0.0628187	0.0015735
0.145762	0.0122613
-0.648465	0.00613458
-0.0908909	-0.00393256
-0.330233	-0.00675449
0.0906355	-0.0351854
-0.38477	-0.108353
-0.199607	-0.043276
0.34822	0.0338338
-0.809151	-0.0529476
-0.767172	-0.0234216
-0.0249175	-0.0328301
0.0953515	-0.119145
0.313004	-0.120054
0.510985	-0.0364413
-0.770465	-0.0201763
1.0661	-0.0841508
-0.285626	0.0260892
-0.259723	0.00120194
-0.236897	-0.00320509
-0.629958	-0.00472669
0.685635	-0.0230973
0.328138	-0.0649806
-0.324098	-0.0950695
-0.487587	-0.00494318
-0.961635	-0.0493884
-0.36048	-0.0583912
-0.338393	0.00872863
-0.659748	-0.00599002
0.0193649	-0.108165
-0.881305	0.00798582
