# Supplementary material for: Longitudinal phenotypic aging metrics in the Baltimore Longitudinal Study of Aging
Source: Nat Aging. 2022 Jul 18;2(7):635–43. doi: 10.1038/s43587-022-00243-7 (PMC9997119; doi:10.1038/s43587-022-00243-7)
Supplement: Source Data Fig. 6 — Statistical source data. [file 43587_2022_243_MOESM5_ESM.xlsx]

## Sheet: Fig_6_A
Global Longitudinal Phenotypic Score	Rate of change in DSST (per year)
-0.0865642	-1.63389
-0.725019	-0.946107
-0.017114	-1.95224
1.16708	-1.55482
0.0938787	-1.20104
0.182894	-1.34449
0.941827	-1.69215
0.257545	-1.23822
1.02222	-1.67519
0.618618	-1.42955
-0.188296	-1.22816
-0.0992755	-1.44097
0.0128964	-1.4518
0.478124	-1.54501
-0.0785864	-1.53536
0.699975	-2.67149
0.185243	-1.43208
0.332287	-1.12987
0.155397	-0.805241
-0.63246	-1.23158
0.812116	-2.06688
1.14118	-1.61222
0.260721	-1.51321
0.393992	-0.955611
-0.0710066	-1.32114
0.923724	-0.966994
0.348833	-1.09171
0.515161	-1.04977
0.243474	-1.3894
-0.598509	-1.14771
0.64254	-1.55061
-0.380115	-1.16936
0.446351	-1.79366
0.441845	-1.19746
0.542726	-1.03808
-0.986715	-0.987105
0.817006	-1.15168
-0.166872	-1.39104
-0.679989	-0.830644
1.38092	-1.92493
0.0662458	-1.80319
0.80134	-1.46058
1.15205	-1.02623
1.27497	-1.5654
0.155604	-1.44432
0.0863389	-1.30142
0.311631	-0.976328
0.31013	-1.60171
0.0110885	-0.947746
-0.870647	-1.04701
1.22026	-1.42914
-0.710433	-1.19778
1.2012	-1.6442
0.229207	-1.55534
0.267186	-1.05331
-0.0686593	-1.58255
1.41142	-1.91796
1.03303	-1.293
-0.838386	-0.581039
0.0569093	-0.981452
0.490537	-1.42972
0.0143741	-1.07737
0.807684	-1.05991
0.548952	-1.58077
-0.351473	-0.814159
0.322369	-1.45787
-0.443722	-0.9603
0.875004	-1.27079
-0.0287232	-1.16124
0.586707	-1.23493
0.117091	-0.888708
0.136099	-1.55334
0.562291	-1.09792
0.404207	-1.20414
0.234078	-0.877254
1.14591	-0.828816
-0.665192	-0.968462
0.932042	-1.53334
-0.569798	-0.99817
-0.0781268	-0.842798
0.53891	-1.02354
0.345329	-1.20594
-0.0752797	-1.14468
-1.0829	-0.53324
0.135137	-1.07738
0.419299	-1.45037
0.437157	-0.782577
0.791494	-0.760731
-0.0190025	-0.326261
0.913548	-1.14491
-0.14731	-0.906048
-0.243429	-1.10965
0.144104	-1.34485
-0.352651	-0.449585
0.422277	-0.651265
0.910845	-1.67266
0.106868	-1.45742
0.953182	-1.01728
0.00309899	-0.859985
0.00549284	-0.769659
-0.618415	-0.694206
-0.478112	-0.97668
0.598346	-1.05921
0.045981	-1.26921
0.203844	-1.02875
0.0303278	-1.22878
-0.232829	-0.67393
0.109151	-1.06278
-0.967256	-0.910391
0.299779	-1.10258
-0.0506371	-0.785299
1.17199	-1.31768
-0.583174	-1.32413
0.238942	-1.1922
0.725541	-1.27432
0.170167	-0.854537
0.789961	-1.70033
1.7515	-1.04327
0.276661	-0.972752
-0.120217	-0.938648
0.163691	-0.651193
1.1178	-1.03767
-0.594793	-0.795084
-0.513384	-0.371517
-0.349031	-0.262644
-0.336239	-0.648642
-0.369697	-1.40445
-0.211145	-1.07969
0.704337	-0.874514
0.657258	-1.75871
-0.340414	-0.844797
1.34882	-2.11781
0.160311	-0.730343
-0.124039	-0.879055
-0.374436	-0.959152
0.212713	-0.850853
0.687028	-1.28611
-0.934239	-1.05694
-0.744879	-1.40866
1.83243	-1.58794
-0.0296467	-1.25873
0.0269826	-1.50874
0.404052	-1.69813
0.523969	-0.774264
-0.180654	-1.06785
0.17737	-1.20533
-0.106239	-1.70177
1.41472	-1.59766
0.86819	-1.63434
-0.0943009	-1.49556
1.55209	-1.73999
0.152878	-0.913875
-0.433967	-0.595374
-0.0563637	-1.31382
0.778606	-1.63649
0.702071	-2.06095
0.618997	-1.6419
0.861398	-1.96788
0.485217	-1.41387
0.405055	-1.48766
0.234071	-1.27809
0.996743	-1.71957
-0.434152	-1.38148
0.676124	-1.88428
0.295082	-1.89529
-0.781458	-0.751947
-0.0756891	-0.599635
0.127826	-1.46175
0.0352624	-1.62042
-0.629927	-0.522029
-0.53565	-0.577084
0.100127	-1.10421
0.892984	-1.12759
0.562966	-0.915932
-0.454953	-0.691813
-0.258016	-1.3111
0.58872	-0.709658
0.0495946	-1.11924
0.415083	-1.38299
0.361906	-1.55281
-0.281439	-0.87116
-0.699205	-0.588651
0.177377	-1.31625
-0.541555	-0.574041
-0.0816328	-0.97974
-0.0629463	-0.926601
-1.24435	-0.489641
0.513615	-1.02663
0.77854	-1.1341
-0.452447	-1.21781
0.16571	-1.15625
-0.0779716	-1.26569
0.368296	-1.55674
-0.328742	-0.841716
-0.0936359	-1.2326
-0.655801	-1.12464
0.146308	-1.18575
0.348991	-1.66022
0.262596	-1.34218
-0.324899	-1.51412
0.93521	-1.56781
-0.320467	-0.45116
-0.576501	-1.81376
1.12933	-1.27442
0.213831	-1.17025
0.0137855	-0.751912
0.0944037	-1.23272
0.690886	-1.50854
0.265865	-1.29505
0.874791	-1.22724
-0.256232	-0.788828
-1.41184	-0.329654
-0.555203	-0.743922
0.176802	-1.09971
0.566533	-0.774838
0.596282	-1.19957
0.622507	-1.41945
-1.07477	-1.19318
0.789668	-0.980447
-0.373501	-0.78367
0.130524	-0.930256
0.399081	-0.361597
0.687114	-1.53855
-0.103802	-0.720488
0.629161	-1.08564
-0.126383	-1.00199
-0.967887	-0.431029
-0.0862058	-1.36272
-0.550881	-0.223358
0.26054	-1.4961
0.464479	-1.18231
-0.552095	-0.943047
-0.526034	-1.55357
-1.17981	-0.839729
1.44663	-1.38493
-0.782679	-0.581161
-0.340445	-0.953681
-0.0923172	-0.603417
0.609511	-1.13809
0.233255	-1.02246
-0.300757	-0.908937
-1.02918	-0.578706
0.465189	-1.08346
-0.316005	-0.780357
-0.151548	-0.766516
-0.316675	-1.48949
-0.0513492	-1.14372
0.922411	-1.41317
0.206535	-1.46445
0.391468	-1.39614
0.912294	-1.21185
0.275903	-1.50834
-0.889087	-0.944957
0.386423	-1.47663
0.292855	-1.18024
0.247941	-1.4097
-0.10764	-1.23747
0.620217	-1.34618
-1.08705	-0.753943
-0.988678	-1.4243
0.521321	-1.85067
-0.546131	-1.49025
0.0389467	-1.43036
0.467503	-1.06465
-0.152286	-0.802982
-0.30245	-0.976013
-0.294961	-1.07357
0.393273	-0.851229
0.0638069	-0.902419
-0.114448	-1.57455
0.0169227	-1.0543
-0.234792	-1.55566
-0.0178217	-1.28355
0.0414476	-1.37274
-0.440302	-1.12183
-0.622681	-1.24275
-0.33939	-1.00683
-0.0426199	-1.32767
-0.279632	-1.07998
-0.347958	-1.17966
-0.222506	-1.19555
-0.776551	-1.14082
0.670243	-1.37946
0.0081644	-1.46838
0.421347	-1.3626
0.0962919	-1.30314
0.123053	-1.53973
-0.29899	-1.42371
-0.465223	-1.01346
-0.210756	-1.29777
0.374698	-1.27864
0.188279	-1.17167
-0.486877	-1.46408
-0.350251	-0.942769
0.264287	-1.63695
-0.0218435	-1.19004
-0.486593	-0.998472
0.815717	-1.48111
0.875912	-1.50069
-0.0507937	-1.07692
-0.317983	-1.07703
0.134858	-1.324
0.00556862	-0.97209
0.156272	-1.49689
-0.367014	-0.878949
-0.289059	-0.645957
0.0258745	-0.885104
-0.0013492	-0.904945
0.0582865	-1.32657
-1.21459	-1.1644
-0.0801611	-1.78123
0.0244434	-1.34757
-0.0530572	-1.04288
0.443644	-1.22133
-0.514689	-0.364457
0.146357	-1.2162
0.254433	-1.32815
-0.541624	-1.34883
-0.729399	-1.05739
0.0358829	-0.899201
-0.27504	-1.03192
0.666635	-1.82091
-0.565583	-1.35998
-0.64356	-1.48197
-1.17175	-1.18368
0.138285	-1.27385
0.259764	-1.22551
0.0395876	-1.09122
-0.212121	-0.869656
-0.760353	-1.44968
-0.289631	-1.55891
-0.318336	-0.950664
-0.694273	-0.990076
-0.0535963	-1.55304
-0.251394	-1.33947
-0.762515	-1.86354
-0.374043	-1.34287
0.282854	-0.941375
-0.84466	-0.811863
0.0785882	-1.11338
0.665571	-1.49772
-0.449177	-0.955398
-0.0453433	-1.22793
0.809826	-1.25943
-0.772539	-1.20842
-0.119462	-1.38829
-0.740561	-1.03748
-0.778678	-1.35085
-0.952661	-0.806337
-0.36031	-1.17631
0.521615	-1.5344
-0.99766	-0.475628
-0.394188	-1.02828
-0.277201	-1.08487
-0.635295	-0.641818
-0.609985	-1.02987
-0.789907	-1.26897
0.0944369	-1.33793
-0.0575686	-1.31351
-0.722348	-0.789412
0.168423	-0.992388
-0.516369	-0.917486
0.81014	-1.62078
0.744122	-1.47618
-0.460066	-1.07454
-0.242492	-1.89321
-0.152228	-1.1946
-0.839298	-0.848453
0.329868	-1.0779
0.524845	-1.59689
-0.520621	-1.15533
-1.02966	-1.09554
-0.797117	-0.993275
-0.0447023	-0.999031
-0.109248	-0.816624
-0.139657	-1.04203
-1.04419	-1.33176
-0.830231	-1.13246
-0.0531228	-1.76721
0.514499	-1.72423
-0.441823	-1.25103
-0.418305	-1.58834
-0.434822	-1.1685
1.15634	-1.12088
0.18376	-1.42268
0.915116	-0.718115
-0.0483084	-0.765018
0.814478	-1.10987
-0.317465	-0.604275
-0.300887	-0.760937
0.312396	-1.18962
-0.0728888	-1.58436
0.245619	-1.40491
-0.673962	-1.50607
0.30912	-1.11953
0.362904	-1.5085
0.109642	-1.22889
0.434121	-1.81619
-0.825984	-0.435438
0.110185	-1.29199
-0.365871	-0.795968
0.357746	-1.14697
-0.318136	-0.779641
0.202707	-0.820043
0.417483	-1.23257
-0.0160961	-1.11904
-0.0669692	-1.1064
0.00830911	-1.59165
0.197166	-1.57372
-0.437346	-1.3484
0.222617	-1.43464
-0.109046	-0.940077
-0.0183034	-1.3497
0.588856	-0.488216
0.199073	-1.5527
0.207913	-1.74832
0.365753	-1.11979
0.364439	-1.58121
-0.419474	-0.96022
0.460092	-0.705546
0.288341	-0.964012
-0.0301659	-1.1705
-0.0468111	-1.33925
0.265952	-1.097
-0.243622	-1.11259
-0.240506	-1.12066
0.0998873	-1.31177
-0.021626	-0.821847
0.487989	-1.23531
-0.218653	-0.93633
-0.437733	-1.21593
0.0858429	-0.868118
0.150182	-0.974972
0.208175	-0.918005
0.891578	-1.48145
0.131941	-0.859452
0.0352166	-1.20356
-0.0677613	-1.56595
0.0434078	-0.807486
-0.0342834	-1.21471
1.16482	-1.86993
0.205181	-1.13813
-0.0395351	-1.05637
-0.468595	-1.00022
0.17908	-1.34067
0.560639	-0.940904
-0.742459	-1.064
0.486271	-1.21519
-0.0695258	-0.651664
-0.273151	-1.08791
0.0192286	-1.02533
0.0461219	-1.09795
0.251194	-1.49203
-0.270887	-1.43323
-0.114039	-0.660778
-0.0117792	-1.15559
-0.138328	-0.682534
0.0167622	-0.578187
0.217571	-1.28724
-0.0609356	-1.289
0.453568	-0.890871
-0.327969	-1.44888
0.0584343	-0.836597
0.0193415	-0.55799
-0.566432	-0.872365
0.518528	-0.917623
0.142568	-0.908518
0.803832	-1.53387
0.176175	-1.08083
0.75878	-1.69078
-0.162986	-1.04813
0.338644	-0.891329
0.0426901	-0.790671
-0.206437	-0.483788
0.274984	-1.49603
0.130616	-1.00458
-0.00271026	-0.616004
0.313861	-0.819694
-0.0555674	-1.19963
0.261133	-1.23325
-0.172378	-1.06572
-0.195801	-0.67854
-0.328768	-0.876542
-0.318704	-0.582898
-0.00221513	-0.953603
-0.357468	-0.745071
0.274079	-1.66635
0.0678501	-1.66244
0.183131	-0.70239
0.296283	-1.68699
-0.23897	-1.2266
-0.0807954	-1.00159
-0.966567	-0.603764
-0.302587	-1.76436
-0.560813	-0.53445
0.466755	-1.43945
1.57525	-1.56388
0.489239	-1.1956
0.719742	-1.40343
-0.0926829	-1.22879
-0.63794	-1.42212
-0.10399	-2.06297
0.0421872	-1.4191
-0.230837	-1.58834
0.476996	-0.947082
0.217533	-1.3671
0.318914	-1.34225
-0.750585	-0.94754
0.0863309	-0.859227
0.186344	-1.89684
-0.780799	-0.808945
-0.449677	-0.886886
-0.263427	-1.68941
-0.489398	-0.85796
0.71468	-1.08968
0.0140546	-1.02558
0.827917	-1.47924
0.744229	-0.664941
-0.370967	-0.799596
0.0824236	-1.00619
0.177741	-0.743397
-0.26721	-0.801777
-0.468768	-1.40009
0.126266	-0.680998
0.196072	-1.4388
0.367779	-1.58941
-0.311732	-1.42702
-0.253843	-0.729262
-0.447039	-1.15493
0.658023	-1.28987
-0.218282	-1.05145
0.140698	-0.692816
0.319921	-1.28329
0.370783	-0.796195
0.21264	-1.35167
-0.316862	-1.30416
0.0210761	-1.21645
-0.864609	-1.44184
-0.0141343	-0.983298
-0.0110262	-0.982884
0.659852	-1.35474
-0.480165	-0.677428
-0.0214038	-1.11349
0.0810518	-1.19343
-0.0920739	-0.658136
0.701524	-0.961956
-0.0144377	-1.37724
0.0685481	-1.14359
-0.0427943	-0.599062
0.267917	-1.20262
0.156349	-1.18309
-0.00444644	-1.15681
-0.811264	-0.854805
-0.106856	-1.07978
-0.0444404	-0.962034
0.361948	-0.559343
0.104736	-1.2275
-0.351864	-1.06769
-0.135902	-1.48009
-0.0147598	-0.549244
0.444115	-1.07969
0.313021	-1.69115
-0.197695	-0.962519
-0.186441	-0.813426
0.310815	-1.26911
-0.241916	-1.27467
-0.740146	-1.15071
0.232389	-1.12905
-0.674636	-0.942115
0.205552	-1.79008
-0.143711	-1.16836
-0.358645	-0.709388
-0.00948817	-1.15741
0.0221015	-1.08981
-0.211353	-1.16626
0.05445	-1.61405
0.385037	-1.29611
-0.406092	-0.723347
0.0993797	-1.16373
0.265405	-1.45181
0.0261005	-1.23712
0.25471	-1.12161
-0.320759	-0.761184
-0.539991	-0.717054
0.13756	-1.1073
0.0115019	-0.632864
-0.0392564	-0.81092
-0.107902	-0.881706
-0.317226	-1.27528
-1.07371	-1.64994
0.0345608	-1.21533
0.059782	-0.542224
-0.125553	-0.888366
0.0419819	-0.614474
-0.170862	-0.68552
0.193893	-1.03842
0.188585	-0.738002
-0.190802	-1.11354
0.189399	-1.0068
-0.523557	-1.66632
0.524471	-1.7129
-1.18678	-0.955897
-0.357976	-0.611255
0.249067	-0.918911
-0.730406	-0.628122
0.15555	-1.60996
-0.00731929	-0.97857
0.58029	-0.928728
-0.124908	-1.10482
-0.47197	-1.12251
-0.0534924	-0.731362
-0.383933	-0.514168
-0.417349	-1.43722
0.495405	-0.745305
-0.625434	-1.40722
0.448998	-1.62096
0.283796	-1.27314
-0.158561	-1.92152
-0.237446	-1.26912
0.306304	-1.2951
-0.0663205	-1.20577
-0.956756	-1.2838
0.358061	-1.70208
-0.731918	-1.02269
0.0441012	-1.28973
0.216018	-1.05379
-0.492543	-1.27236
-0.541825	-0.54075
0.249373	-0.945346
-0.351412	-0.97929
0.457634	-0.685165
0.0388623	-0.989807
-0.182523	-0.808763
-0.283893	-1.05043
-0.767189	-0.910557
0.771064	-0.972383
0.355249	-1.29405
-0.207046	-1.03931
0.563375	-1.06314
-0.867064	-0.865257
-0.385218	-2.13621
0.0298547	-1.61996
-0.249022	-0.849357
-0.182206	-0.463579
-0.372127	-0.458956
0.549059	-1.22494
-0.0263941	-0.944362
0.683177	-1.56551
-0.701153	-0.991999
0.356523	-1.55211
-0.215353	-0.832104
-0.0123084	-0.845386
-0.313202	-0.611721
0.505263	-0.868425
-0.391456	-1.05139
-0.0600932	-0.726301
0.482966	-1.14766
-0.324285	-1.24787
-0.654973	-1.0037
0.0680581	-1.21766
0.757901	-1.36917
-0.103507	-0.852278
0.287202	-1.16137
0.14386	-1.43876
0.263396	-0.979055
0.470444	-0.929221
-0.235454	-0.869302
-0.654344	-2.73833
-0.0373875	-1.41174
-0.107399	-1.24707
-0.108891	-1.09766
-0.315482	-0.738428
-0.418975	-0.525824
-0.0985479	-1.1882
0.455386	-1.34635
-0.537983	-0.562173
0.0504119	-0.811647
-0.537435	-1.46352
-0.787495	-1.09202
0.036524	-1.51909
0.428037	-1.75379
-0.0972697	-1.1785
-0.302601	-0.570703
-0.265105	-1.27073
0.228086	-0.861037
0.111408	-1.08972
-0.864695	-1.53411
-0.483427	-0.534918
-0.220789	-0.809966
0.0441757	-0.58871
-0.0200559	-1.02324
-0.408284	-1.05691
-0.721868	-1.15416
-0.408993	-0.445139
-0.553696	-0.49269
-1.03046	-0.228047
0.453896	-1.28816
-0.667498	-1.33248
-0.61008	-1.81647
0.241778	-1.32525
-0.589767	-0.255265
0.39774	-0.91993
0.0542414	-0.793737
-0.678483	-0.338973
0.280235	-1.03371
-0.650935	-1.01525
-0.043857	-0.747583
-0.352962	-0.823126
0.252294	-0.806452
1.08182	-1.15468
0.00392489	-0.910007
-0.39811	-0.786438
0.279031	-0.873854
-0.36694	-0.697206
0.147765	-1.17619
-0.599697	-1.08271
0.353379	-1.26754
0.326342	-1.3901
-0.116785	-1.46335
0.0363218	-1.38976
-0.337208	-1.13441
0.435849	-1.4936
0.369154	-1.4644
0.180735	-1.34031
-0.390495	-1.26827
-0.347259	-0.887553
0.203519	-1.40565
0.00300114	-1.46598
0.159855	-1.16766
0.0898328	-1.68891
-0.140831	-1.00244
-0.183066	-1.12654
-0.0133057	-1.07064
-0.167856	-1.40281
-0.281236	-1.08755
-0.471992	-1.39738
0.177483	-1.53332
0.292448	-1.40269
-0.277824	-1.32153
-0.568368	-1.2323
-0.493213	-1.10506
-0.323262	-1.29073
-0.509407	-1.40365
0.446611	-1.50726
-0.756401	-0.969232
-0.138	-1.57371
0.130767	-1.39949
0.178127	-1.23166
-0.705788	-1.32074
-0.234061	-1.06362
-0.0556408	-1.71578
0.0739829	-1.44971
0.196662	-1.24898
-0.0922746	-1.64817
0.56547	-1.62544
-0.317256	-1.43383
-0.541099	-1.37183
-0.00446976	-1.32689
-0.0388859	-1.30365
-0.476995	-1.16419
-0.0547728	-1.1737
0.94004	-1.08044
-0.782909	-1.02946
0.147728	-0.919804
-0.309615	-1.09777
-0.404182	-0.785621
-0.778884	-1.15579
0.239721	-1.28112
-0.375704	-1.31931
0.0243532	-0.87826
0.173197	-1.47443
0.116193	-0.806803
-0.603317	-1.14297
0.240033	-1.4423
-0.476815	-1.23013
0.213164	-1.49163
0.171494	-1.62981
-0.192168	-1.58668
0.126858	-1.42713
-0.238715	-0.777952
-0.139471	-1.38196
0.0261103	-0.738154
0.419374	-1.46892
-0.128239	-1.088
-0.515429	-0.918145
-0.338699	-1.51348
0.0270068	-1.13317
0.246612	-1.28205
0.155951	-1.52309
0.104332	-1.5029
-0.419616	-1.75045
-0.27612	-1.17599
0.287135	-1.47417
-0.402998	-1.26919
-0.646568	-1.21602
-0.473319	-1.07437
-0.363609	-1.40335
-0.578912	-1.18621
-0.286867	-1.4153
-0.491783	-1.04702
-0.128963	-1.39175
-0.11395	-1.2958
0.615978	-1.26654
-0.088408	-1.15835
-0.399513	-1.02617
-0.214035	-0.841877
0.403877	-1.22832
0.203683	-1.25256
0.293109	-1.17637
0.00641905	-1.48431
-0.492066	-0.961317
-0.415032	-0.998125
-0.49692	-1.30049
0.68678	-1.8528
0.583681	-1.22255
-0.0481734	-1.29688
-0.372715	-1.42524
0.398446	-1.97305
-0.248655	-1.57184
-0.346673	-1.04752
-0.263957	-2.15334
-0.018804	-1.73967
-0.671069	-1.10699
0.614202	-2.07717
0.215615	-1.52856
-0.100341	-1.19402
-0.224998	-1.23657
0.139414	-1.30556
-0.315322	-1.42636
0.634563	-1.26487
-0.116142	-0.738699
-0.228858	-0.967479
0.307832	-1.21758
-0.309121	-0.885637
0.380431	-1.098
-0.272745	-0.72324
-1.01532	-1.35473
0.220961	-1.12209
-0.553181	-1.35043
-0.0628187	-1.05309
0.145762	-0.951061
-0.648465	-1.10624
-0.0908909	-0.663333
-0.330233	-0.617243
0.0906355	-1.32697
-0.38477	-1.12029
-0.199607	-0.947334
-0.809151	-1.13529
-0.767172	-1.0642
-0.0249175	-0.628917
0.0953515	-1.39446
0.313004	-1.7865
0.510985	-1.45699
-0.770465	-1.01307
1.0661	-1.69419
-0.259723	-0.695781
-0.236897	-0.902442
-0.629958	-0.626702
0.685635	-1.42051
0.328138	-1.54333
-0.324098	-1.87528
-0.487587	-0.852174
-0.961635	-0.940013
-0.36048	-0.686573
-0.338393	-0.651929
-0.659748	-0.632831
0.0193649	-1.36342

## Sheet: Fig_6_B
Global Longitudinal Phenotypic Score	Rate of change in memory (per year)
-0.0865642	-0.098523
-0.725019	0.00860991
0.569241	-0.0967174
-0.017114	-0.0816933
1.16708	-0.111981
0.0938787	-0.0112086
0.182894	-0.0886896
0.941827	-0.173083
0.257545	-0.0473069
1.02222	-0.127434
0.618618	-0.0670752
-0.0992755	-0.103892
0.0128964	-0.0217571
0.478124	-0.0499913
-0.0785864	-0.102576
0.699975	-0.306787
0.185243	-0.119556
0.332287	-0.0531637
0.155397	0.00311115
-0.63246	-0.0168625
0.812116	-0.108787
1.14118	-0.167817
0.260721	-0.0359052
0.393992	-0.0405629
-0.0710066	-0.0147596
0.923724	-0.0622393
0.348833	-0.0407981
0.515161	-0.0452553
0.243474	-0.0727986
-0.598509	-0.00349429
0.64254	-0.129564
-0.380115	-0.035287
0.446351	-0.129171
0.441845	-0.0690419
0.542726	-0.0204774
-0.986715	-0.0272543
0.817006	0.00433297
-0.166872	-0.0549602
-0.679989	-0.0428547
1.38092	0.00655991
0.0662458	-0.0718582
0.80134	-0.174873
1.15205	0.0165389
1.27497	0.0271245
0.155604	-0.0227649
0.0863389	-0.101992
0.311631	-0.0419239
0.31013	-0.0822499
0.0110885	0.0306927
-0.870647	0.0441359
1.22026	-0.0490123
-0.710433	0.00451834
1.2012	-0.0194175
0.229207	-0.0849578
0.267186	-0.0201
-0.0686593	-0.0885159
1.41142	-0.092987
1.03303	-0.0530858
-0.838386	-0.0148036
0.0569093	-0.0399484
0.490537	-0.0777879
0.0143741	-0.0852487
0.807684	-0.052427
0.548952	-0.0465822
-0.351473	0.0173932
0.322369	-0.0493192
-0.443722	0.0242763
0.875004	-0.0096642
-0.0287232	-0.0235287
0.586707	-0.00861422
0.117091	0.00845406
0.136099	0.0157163
0.562291	-0.0176274
0.404207	-0.0262083
0.234078	-0.0202012
1.14591	-0.0236559
-0.665192	0.0016704
0.932042	-0.0604099
-0.569798	0.022385
-0.0781268	-0.0112308
0.53891	0.00312734
0.345329	-0.049063
-0.0752797	-0.0577242
-1.0829	-0.00488323
0.135137	-0.0313567
0.419299	0.020235
0.437157	0.0300535
0.791494	0.00939097
-0.0190025	-0.028025
0.913548	-0.0367401
-0.14731	-0.0129651
-0.243429	-0.0346528
0.144104	0.00868951
-0.352651	0.0283321
0.422277	0.0300128
0.910845	-0.0782073
0.106868	-0.0870469
0.953182	0.00200398
0.00309899	0.0170741
0.00549284	-0.012615
-0.618415	-0.0381468
-0.478112	0.0464391
0.598346	-0.0116535
0.045981	-0.0325524
0.203844	-0.0651805
0.0303278	-0.0318722
-0.232829	-0.045486
0.109151	-0.0184551
-0.967256	-0.0464724
0.299779	-0.0189654
-0.0506371	-0.0173455
1.17199	-0.049388
-0.583174	0.0138394
0.238942	-0.0283321
0.725541	-0.0322137
0.170167	0.0137475
0.789961	-0.121241
1.7515	-0.0396355
0.276661	0.0343706
-0.120217	0.0137704
0.163691	-0.0425439
1.1178	0.00463628
-0.594793	0.0174977
-0.513384	0.0291177
-0.349031	-0.0267094
-0.336239	-0.0177473
-0.369697	-0.0693628
-0.211145	-0.0233689
0.704337	0.0415726
0.657258	-0.0939254
-0.340414	-0.0750383
1.34882	-0.145488
0.160311	-0.0290383
-0.124039	-0.0466229
-0.374436	-0.00609355
0.212713	-0.015004
0.687028	-0.0535474
-0.934239	-0.039951
-0.744879	-0.0158594
1.83243	-0.0963092
-0.0296467	-0.0775115
0.0269826	-0.088835
0.404052	-0.176632
0.523969	-0.032185
-0.180654	-0.0183623
0.17737	-0.0564916
-0.106239	-0.115245
1.41472	-0.169102
0.86819	-0.0816708
-0.0943009	-0.0772882
1.55209	-0.0500981
0.152878	-0.041613
-0.433967	0.00498577
-0.0563637	-0.00805628
0.778606	-0.128107
0.702071	-0.228212
0.618997	-0.0418908
0.861398	-0.214173
0.485217	-0.0859218
0.405055	-0.141234
0.234071	-0.240558
0.996743	-0.0898174
-0.434152	-0.0398334
0.295082	-0.0756295
-0.781458	-0.00683081
-0.0756891	-0.00238717
0.127826	-0.0043905
0.0352624	-0.0514851
-0.629927	-0.0428398
-0.53565	0.0127205
0.100127	-0.22888
0.892984	-0.032525
0.562966	-0.00216311
-0.454953	-0.00475593
-0.258016	0.0146579
0.58872	0.00370842
0.0495946	-0.0647303
0.415083	-0.0765228
0.361906	-0.138593
-0.281439	0.0392575
-0.699205	0.0115173
0.271396	-0.0120852
0.177377	-0.0405534
-0.541555	-0.0457725
-0.0816328	-0.0424769
-0.0629463	-0.0428023
-1.24435	0.025248
0.513615	-0.0578914
0.77854	-0.0441796
-0.452447	0.00658024
0.16571	-0.0422489
0.272134	-0.0585236
-0.0779716	-0.00013651
0.368296	-0.00079318
-0.328742	-0.00676646
-0.0936359	-0.108165
-0.655801	0.0179236
0.146308	-0.0306591
1.52977	-0.0914575
0.348991	-0.0262939
0.262596	0.0137199
-0.324899	-0.0682123
0.93521	-0.0577935
-0.320467	-0.0471331
-0.576501	-0.0612308
1.12933	-0.0626531
0.213831	-0.00976029
0.0137855	0.00375871
0.0944037	0.045244
0.690886	-0.029576
0.265865	-0.0531353
0.874791	0.00582897
-0.256232	-0.0134593
-1.41184	0.0158358
-0.555203	0.0431852
0.176802	-0.0277428
0.566533	-0.00746779
0.596282	-0.0620504
0.622507	-0.100927
-1.07477	0.0332894
0.789668	-0.00898638
-0.373501	-0.0392639
0.130524	0.0087056
0.399081	-0.0346404
0.687114	-0.0664421
-0.103802	0.0217638
0.629161	0.0167565
-0.126383	-0.0163591
-0.967887	0.0237556
-0.0862058	0.0539764
-0.550881	0.0126984
0.26054	-0.0838996
0.464479	-0.0252509
-0.552095	0.035764
-0.526034	-0.0653395
-1.17981	-0.0636451
1.44663	-0.0599676
-0.782679	0.060705
-0.340445	0.0103742
-0.0923172	-0.00425628
0.609511	-0.100762
0.233255	0.0232852
-0.300757	-0.0349684
-1.02918	0.0272881
0.465189	-0.120388
-0.316005	-0.0386408
-0.151548	0.0107453
-0.316675	-0.0014042
-0.0513492	0.00387095
0.922411	-0.131877
0.206535	-0.072678
0.391468	-0.0757855
0.912294	-0.170923
0.275903	-0.0449593
-0.889087	-0.0548109
0.292855	-0.0733224
0.247941	-0.076686
0.932828	-0.0656681
-0.10764	-0.0324326
0.620217	0.15872
-1.08705	-0.0459587
-0.988678	-0.0385368
0.521321	-0.154587
-0.546131	-0.0213297
0.0389467	-0.046988
0.467503	-0.0725866
-0.152286	-0.0727136
-0.30245	-0.00450476
-0.294961	-0.0753629
0.393273	0.0430713
0.0638069	-0.0131391
-0.114448	-0.0526643
0.0169227	-0.0168358
-0.234792	-0.0759317
-0.0178217	-0.035664
0.0414476	-0.059005
-0.440302	-0.00973155
-0.622681	-0.0628569
-0.33939	-0.0264346
-0.0426199	-0.0182249
-0.279632	-0.0303117
-0.347958	-0.0136356
-0.222506	-0.0225231
-0.776551	-0.0209924
0.670243	-0.0587556
0.0081644	-0.0593096
0.421347	-0.0754755
0.0962919	-0.061011
0.123053	-0.0479137
-0.29899	-0.0711403
-0.465223	-0.0202044
-0.210756	-0.037821
0.374698	-0.0426438
0.188279	-0.0385878
-0.486877	-0.0835862
-0.350251	-0.0131778
0.264287	-0.0263485
-0.0218435	-0.0685595
-0.486593	-0.0124787
0.815717	-0.022745
0.875912	-0.0908896
-0.0507937	-0.0365434
-0.317983	-0.00946742
0.134858	0.000831043
0.00556862	0.0027275
0.156272	-0.0434976
-0.367014	0.0136579
-0.289059	0.092312
0.0258745	-0.016936
-0.0013492	-0.0164348
0.0582865	-0.0181349
-1.21459	-0.0756621
-0.0801611	-0.10941
0.0244434	-0.0198486
-0.0530572	-0.0322003
0.443644	-0.0564436
-0.514689	0.0558734
0.146357	-0.0975077
0.254433	-0.08324
-0.541624	-0.0736745
-0.729399	-0.0144587
0.0358829	0.0303823
-0.27504	-0.014112
0.666635	-0.0748709
-0.565583	-0.0471713
-0.64356	-0.0959477
-1.17175	0.0046784
0.138285	-0.0728025
0.259764	0.0274352
-0.0429965	-0.125661
-0.212121	-0.025141
-0.760353	-0.0921853
-0.289631	-0.0606685
-0.318336	-0.020059
-0.694273	0.013036
-0.0535963	-0.0312691
-0.251394	-0.108459
-0.762515	0.00569456
-0.374043	-0.0243859
0.282854	0.0272872
-0.199377	0.0128962
-0.84466	0.00955691
0.0785882	-0.000488868
0.665571	-0.130535
-0.449177	0.00102327
-0.0453433	-0.0882459
0.809826	-0.102721
-0.772539	-0.00249742
-0.119462	-0.0631604
-0.740561	-0.0389893
-0.778678	-0.0617196
-0.952661	0.0165935
-0.36031	0.0141247
0.521615	-0.00842105
-0.99766	0.001851
-0.394188	-0.00248813
-0.277201	0.0770561
-0.635295	-0.044209
-0.609985	-0.0429612
-0.789907	0.0115712
0.0944369	-0.0701368
-0.0575686	-0.0348675
-0.722348	0.0117548
0.168423	-0.119174
-0.516369	0.0192442
0.81014	-0.0237524
0.744122	-0.0468268
-0.460066	0.00490259
-0.242492	-0.0492091
-0.152228	-0.0182543
-0.839298	-0.0277659
0.329868	-0.0669313
0.524845	0.0100981
-0.520621	0.0382612
-1.02966	-0.0416432
-0.797117	0.0245945
-0.0447023	0.0305886
-0.109248	0.030142
-0.139657	-0.0185208
-1.04419	-0.0618688
-0.830231	-0.0565422
-0.0531228	0.0318578
0.514499	-0.106579
-0.441823	0.00268933
-0.418305	0.0582332
-0.434822	-0.052183
1.15634	-0.00286547
0.18376	-0.0512651
0.915116	-0.0198753
-0.0483084	0.0268823
0.814478	0.0149447
-0.317465	0.0340168
-0.300887	-0.0247293
0.312396	-0.0173799
-0.0728888	-0.0222664
0.245619	-0.101184
-0.673962	-0.0941455
0.30912	-0.0245387
0.362904	-0.0790332
0.109642	-0.0554138
0.434121	-0.0871265
-0.825984	0.0179457
0.110185	-0.00285926
-0.365871	-0.00529273
0.357746	-0.0441881
-0.318136	0.0911647
0.202707	0.0382038
0.417483	-0.0591421
-0.0669692	-0.00165769
0.00830911	-0.126804
0.197166	-0.117959
-0.437346	-0.0185549
0.222617	-0.0286289
-0.109046	-0.0467381
-0.0183034	-0.0686001
0.588856	-0.0101771
0.207913	-0.0818567
0.365753	-0.0204134
0.364439	-0.0565464
-0.419474	-0.0197609
0.460092	0.0133022
0.288341	-0.081994
-0.0301659	0.0153732
-0.0468111	-0.0915872
0.265952	-0.0180398
-0.243622	-0.00758542
-0.240506	0.0239885
0.0998873	-0.0372389
-0.021626	-0.0776411
0.487989	-0.0993918
-0.218653	-0.0498415
-0.437733	-0.019646
0.0858429	0.00164154
0.150182	0.00788494
0.208175	0.0230781
0.891578	-0.0173987
0.131941	0.0106093
0.0352166	-0.0252537
-0.0677613	-0.0662295
0.0434078	-0.0117056
-0.0342834	-0.257235
0.15841	-0.0859496
1.16482	-0.0450484
0.205181	-0.0372487
-0.0395351	-0.0126019
-0.468595	0.0246591
0.17908	-0.074216
0.560639	0.00239938
-0.506278	-0.0566938
-0.742459	-0.0141382
0.486271	-0.0127915
-0.11186	-0.0914501
-0.0695258	0.00232159
-0.273151	-0.0220429
0.0192286	-0.0703699
0.0461219	-0.0151431
0.251194	-0.0378414
-0.270887	-0.0701785
-0.114039	0.0114467
-0.0117792	-0.022449
-0.138328	-0.0117477
0.544602	-0.05359
0.0167622	0.00941108
0.217571	-0.062142
-0.0609356	-0.00126463
0.453568	-0.0789625
-0.327969	-0.0364825
0.0584343	0.00642292
0.0193415	-0.0103657
-0.566432	-0.0399488
0.518528	0.00157169
0.142568	-0.0287056
0.803832	-0.0663261
0.176175	-0.00151794
0.75878	-0.0786084
-0.162986	0.00125849
0.338644	-0.0478747
0.0426901	-0.0174876
-0.206437	-0.00137528
0.274984	-0.00241824
0.130616	-0.0816852
-0.00271026	-0.0199836
0.313861	-0.0293422
0.0274244	0.0247858
-0.0555674	0.00262299
0.261133	-0.106871
-0.172378	-0.024942
-0.195801	-0.0386115
-0.328768	-0.0309986
-0.318704	0.0126915
-0.00221513	0.0141148
-0.357468	-0.0860469
0.274079	-0.17838
0.0276417	-0.0848769
0.0678501	-0.0575703
0.183131	0.00591338
0.296283	-0.140241
-0.485401	-0.0834776
-0.23897	0.0232641
-0.0807954	-0.04388
-0.966567	0.0328715
-0.302587	-0.0194695
-0.394802	-0.0804534
-0.560813	-0.029294
0.466755	-0.0582824
1.57525	-0.0447374
0.489239	-0.0524491
0.719742	-0.135438
-0.0926829	-0.0714295
-0.63794	-0.0445979
-0.10399	-0.144885
0.0421872	-0.0309177
-0.230837	-0.0557294
0.217533	-0.0458706
0.318914	-0.0166565
-0.750585	-0.0335354
0.0863309	-0.0176972
0.186344	-0.07094
-0.780799	0.0245699
-0.449677	0.0282826
-0.263427	-0.098907
-0.489398	0.0420287
0.71468	-0.0432503
0.0140546	0.0145293
0.827917	-0.0949821
0.744229	-0.00687692
-0.370967	0.0473201
0.0824236	-0.0313121
0.177741	0.0195798
-0.26721	-0.169791
-0.468768	-0.0189372
0.126266	0.0201483
0.367779	-0.000600737
-0.311732	-0.130639
-0.253843	0.0135467
-0.447039	-0.0263106
0.658023	-0.0476553
-0.218282	0.00940369
0.140698	-0.07387
0.319921	0.0191908
0.370783	-0.0189286
0.21264	0.0126617
-0.316862	0.0108476
0.0210761	-0.0300475
-0.864609	-0.0531497
-0.0141343	-0.0122909
-0.0110262	0.0184417
0.659852	0.00375675
-0.0214038	-0.0138013
0.0810518	-0.102625
-0.0920739	0.0158949
0.701524	-0.0123207
-0.0144377	0.00512633
0.0685481	-0.0222929
-0.0427943	-0.00852996
0.267917	-0.0418588
0.156349	0.060309
-0.00444644	-0.011371
-0.811264	0.0134894
-0.106856	0.00530073
-0.0444404	-0.0556499
0.361948	-0.0194866
0.104736	0.0255712
-0.351864	-0.0430961
-0.135902	-0.0389618
-0.0147598	0.0649436
0.444115	-0.0622143
-0.280846	-0.00703873
0.313021	-0.0205376
-0.197695	0.0156829
-0.186441	0.0597748
0.310815	0.0144611
-0.241916	0.0154735
-0.740146	0.000555859
0.232389	0.0191525
-0.674636	-0.024796
0.205552	-0.0111728
-0.143711	0.0234045
-0.358645	0.0326824
-0.00948817	0.0182066
0.0221015	0.00727266
-0.211353	-0.0686921
0.05445	-0.0653928
0.385037	-0.0226241
0.154411	-0.0269182
-0.406092	0.0209919
0.0993797	0.00193042
0.265405	0.0128942
0.0261005	0.0879344
0.25471	0.0196929
-0.320759	-0.00854598
-0.539991	-0.0217839
0.13756	-0.0200815
0.0115019	-0.0176355
-0.0392564	-0.0293178
-0.107902	-0.00243753
-0.317226	0.0138348
-1.07371	-0.0307924
0.0345608	-0.0115313
0.059782	0.000147989
-0.125553	0.00699331
0.0419819	-0.00270423
-0.170862	0.00859005
0.193893	0.00739648
0.188585	0.0143402
-0.190802	-0.0393041
0.189399	-0.0215802
-0.523557	-0.0204647
0.524471	-0.0146987
-1.18678	0.0122341
-0.357976	0.0105529
0.249067	-0.0161582
-0.730406	-0.0239829
0.15555	-0.127726
-0.00731929	0.0352243
0.58029	-0.0174994
-0.124908	0.00966331
-0.259164	-0.0495585
-0.0534924	0.0450781
-0.383933	0.0529151
-0.417349	0.00192111
0.495405	-0.0970803
-0.625434	0.0272887
0.448998	-0.0377011
-0.158561	-0.110451
-0.237446	-0.0336304
0.306304	-0.0685737
-0.0663205	-0.00247558
-0.0730482	0.0145247
-0.956756	0.0116703
0.358061	-0.0980152
-0.731918	-0.0138757
0.0441012	-0.0675855
0.216018	0.00555533
-0.492543	-0.0720616
-0.541825	0.0105444
0.249373	-0.0627388
-0.351412	0.0200722
0.457634	0.0274886
0.0388623	-0.0046336
-0.182523	0.0439098
-0.283893	0.0251729
-0.767189	0.0182933
0.771064	-0.0400703
0.355249	-0.0648002
-0.207046	-0.034615
0.563375	-0.0217163
-0.867064	-0.0289973
-0.385218	-0.0606205
0.0298547	0.0265738
-0.249022	0.0314544
-0.182206	0.0197031
-0.372127	-0.0147083
0.549059	-0.0101035
-0.0263941	-0.00975719
0.683177	-0.0197115
-0.701153	0.0289291
0.356523	-0.0805208
-0.215353	0.00171731
-0.0123084	-0.0943298
-0.313202	0.00411034
0.505263	-0.0557203
-0.391456	-0.0155437
-0.0600932	-0.00238775
0.482966	-0.0248238
-0.654973	0.0169482
0.0680581	-0.000816288
0.757901	-0.0355017
-0.103507	0.0610572
0.287202	-0.0310401
0.14386	-0.0741957
0.263396	0.0199924
0.470444	-0.0578206
-0.235454	0.00821584
-0.654344	-0.172755
-0.0373875	-0.0449427
-0.107399	-0.0165779
-0.108891	-0.00676829
-0.315482	-0.0266349
-0.418975	0.00254059
-0.0985479	-0.0649578
0.455386	-0.0182342
-0.537983	-0.00549141
0.0504119	-0.049943
-0.537435	-0.14625
-0.787495	-0.00313564
0.036524	-0.029316
0.428037	-0.173965
-0.0972697	0.0134327
-0.302601	0.0125079
-0.265105	-0.0615143
0.228086	-0.0332534
0.111408	-0.0152734
-0.864695	-0.049234
-0.483427	-0.0560956
-0.220789	-0.0250598
0.0441757	-0.0476681
-0.0200559	-0.0827887
-0.408284	0.0104636
-0.721868	-0.0104622
-0.408993	0.0148068
-0.553696	0.0125033
-1.03046	0.00752969
0.453896	-0.0445554
-0.667498	-0.049809
-0.61008	0.0462039
0.241778	-0.0992402
-0.589767	-0.0283844
0.39774	-0.00426122
0.0542414	-0.00562969
-0.678483	0.00540841
0.280235	-0.00681411
-0.650935	0.0349032
-0.043857	0.0105599
-0.352962	0.0102139
0.252294	0.0248876
1.08182	0.0111433
0.00392489	-0.0379901
-0.39811	-0.0356922
0.279031	0.0199384
-0.36694	-0.0203589
0.147765	-0.018635
-0.599697	-0.00714706
0.353379	-0.0329805
0.326342	-0.0731944
0.280577	-0.049266
-0.116785	-0.0591124
0.0363218	-0.0667276
-0.337208	-0.025739
0.435849	-0.0787113
0.369154	-0.0361197
0.180735	-0.0243375
-0.390495	-0.0403309
-0.347259	-0.00451736
0.203519	-0.0505853
0.00300114	-0.0268794
0.159855	-0.0582171
0.0898328	-0.0223174
-0.140831	0.00787174
-0.183066	-0.0362298
-0.0133057	-0.0254055
-0.167856	-0.0616905
-0.281236	-0.0171873
-0.317296	-0.0279594
-0.471992	-0.0234278
0.177483	-0.0505603
0.292448	-0.0636499
-0.277824	0.0201667
-0.568368	0.0270348
-0.493213	-0.01947
-0.323262	-0.0538153
-0.509407	-0.102116
0.446611	-0.0322712
-0.756401	-0.00553306
-0.138	-0.145772
0.130767	-0.0655394
0.178127	-0.0400119
-0.705788	-0.106935
-0.234061	-0.0339388
-0.0556408	-0.0129019
0.0739829	-0.00719241
0.196662	-0.0184588
-0.0922746	-0.0802882
0.56547	-0.170723
-0.317256	-0.0682367
-0.541099	-0.0527552
-0.00446976	-0.0972591
-0.0388859	-0.0365421
-0.476995	-0.0127034
-0.0547728	-0.0303264
0.94004	-0.0011935
-0.782909	-0.0513069
0.147728	-0.0682356
-0.309615	-0.0664927
0.0880667	-0.0576979
-0.404182	-0.0212822
-0.778884	-0.00770637
0.239721	-0.0818234
-0.375704	-0.0504949
0.0243532	-0.0270995
0.173197	-0.0688529
0.116193	-0.0211699
-0.603317	-0.0203338
0.240033	-0.0750668
-0.476815	-0.0385713
0.213164	0.00278527
0.171494	-0.0662888
-0.192168	-0.0580434
0.126858	-0.0348911
-0.238715	-0.0148868
-0.139471	-0.04642
0.0261103	-0.00577062
0.419374	-0.12678
-0.128239	-0.0177815
-0.515429	0.00245497
-0.338699	-0.0353187
0.0270068	-0.0506181
0.246612	-0.0734214
0.155951	-0.0526797
0.104332	-0.0655516
-0.419616	-0.0716624
-0.27612	-0.0500167
0.287135	-0.0667622
-0.402998	-0.0623344
-0.646568	-0.0166565
-0.473319	-0.0238143
-0.578912	0.00499248
-0.286867	-0.0280154
-0.491783	-0.042179
-0.128963	-0.0737443
-0.11395	-0.0151263
0.615978	-0.0509069
-0.088408	-0.022382
-0.399513	-0.00195386
-0.214035	-0.00723804
0.403877	-0.0472344
0.203683	-0.039754
0.293109	-0.053595
0.00641905	-0.0288022
-0.492066	0.0184954
-0.415032	0.00844354
-0.49692	-0.0625687
0.68678	-0.0582295
0.583681	-0.0305168
-0.0481734	-0.0799007
-0.372715	-0.0750367
0.398446	-0.130367
-0.248655	-0.00168445
-0.346673	-0.0433995
-0.263957	-0.0523974
-0.018804	-0.0625657
-0.671069	-0.0973164
0.614202	-0.0194876
0.215615	-0.0671185
-0.100341	-0.0254864
-0.224998	-0.0760773
0.139414	-0.0173008
-0.315322	-0.02072
0.634563	-0.0563081
-0.116142	-0.00989555
-0.228858	0.039074
0.307832	-0.0742155
-0.309121	0.00485724
0.380431	-0.0288918
-0.272745	0.0162803
-1.01532	-0.0214704
0.220961	0.00480087
-0.553181	-0.0385075
-0.0628187	0.0578287
0.145762	-0.0148356
-0.648465	-0.0177026
-0.0908909	-0.0199279
-0.330233	-0.0151634
0.0906355	-0.0410097
-0.38477	-0.0527502
-0.199607	-0.02335
-0.809151	-0.0384281
-0.767172	0.058839
-0.0249175	0.0299547
0.0953515	0.0204054
0.313004	-0.135411
0.510985	-0.0339
-0.770465	-0.0665765
1.0661	0.00282803
-0.259723	0.0109543
-0.236897	-0.0244519
-0.629958	-0.0209237
0.685635	-0.0262013
0.328138	-0.120497
-0.324098	-0.098375
-0.487587	0.0545818
-0.961635	-0.0273565
-0.36048	-0.0576892
-0.338393	0.0588042
-0.659748	0.0200566
0.0193649	-0.0526028
-0.881305	-6.57018e-06

## Sheet: Fig_6_C
Global Longitudinal Phenotypic Score	Rate of change in executive function (per year)
-0.0865642	-0.0738858
-0.725019	-0.0656541
0.569241	-0.0318921
-0.017114	-0.0883057
1.16708	-0.106585
0.0938787	-0.031936
0.182894	-0.071068
0.941827	-0.109771
0.257545	-0.0515261
1.02222	-0.0851041
0.618618	-0.0217866
-0.188296	-0.0559372
-0.0992755	-0.0593556
0.0128964	-0.0427212
0.478124	-0.0638828
-0.0785864	-0.0863928
0.699975	-0.174506
0.185243	-0.0994647
0.332287	-0.0573683
1.15237	-0.0840613
0.155397	-0.0172802
-0.63246	-0.040074
0.812116	-0.0745945
1.14118	-0.151614
0.260721	-0.0384369
0.393992	-0.0303709
-0.0710066	-0.0391096
0.923724	-0.0239077
0.348833	-0.103563
0.515161	-0.0446377
0.243474	-0.068462
-0.598509	-0.0172062
0.64254	-0.0661316
-0.380115	-0.0384054
0.446351	-0.145603
0.441845	0.0224403
0.542726	-0.0481473
-0.986715	-0.0607777
0.817006	-0.0905355
-0.166872	-0.104548
-0.679989	-0.0525697
1.38092	-0.0545484
0.0662458	-0.0527447
0.80134	-0.0354468
1.15205	-0.0199565
1.27497	-0.0232513
0.155604	-0.0646712
0.0863389	-0.0322687
0.311631	-0.0504525
0.31013	-0.0652413
0.0110885	-0.00585322
-0.870647	-0.0268089
1.22026	-0.0243863
-0.710433	0.0245277
1.2012	-0.0673286
0.229207	-0.0655628
0.267186	-0.011467
-0.0686593	-0.00833906
1.41142	-0.0806336
1.03303	0.0140746
-0.838386	-0.0199491
0.0569093	-0.0184624
0.490537	-0.0565001
0.0143741	-0.0451883
0.807684	-0.0430295
0.548952	-0.0147062
-0.351473	-0.0308768
0.322369	-0.0636932
-0.443722	-0.00631985
0.875004	-0.00515269
-0.0287232	-0.0655891
0.586707	-0.121734
0.117091	-0.0163145
0.136099	-0.0380096
0.562291	-0.0136942
0.404207	-0.00754058
0.234078	-0.0231988
1.14591	0.0120109
-0.665192	-0.058744
0.932042	-0.0757954
-0.569798	0.013721
-0.0781268	-0.0304625
0.53891	-0.0197492
0.345329	-0.0145839
-0.0752797	-0.0182155
-1.0829	-0.0105317
0.135137	-0.0287649
0.419299	-0.0403378
0.437157	-0.0561834
0.791494	0.0200336
-0.0190025	-0.00528367
0.913548	-0.0329444
-0.14731	0.01696
-0.243429	-0.00410199
0.144104	-0.0555177
-0.352651	-0.0156465
0.422277	-0.00113438
0.910845	-0.0848531
0.106868	-0.0836196
0.953182	-0.0157391
0.00309899	-0.0151169
0.00549284	-0.00637415
-0.618415	-0.0330859
-0.478112	-0.026813
0.598346	-0.0436929
0.045981	-0.0456491
0.203844	-0.0381301
0.0303278	-0.0731683
-0.232829	0.00600128
0.109151	-0.0248019
-0.967256	-0.00850884
0.299779	-0.0449639
-0.0506371	-0.0100825
1.17199	-0.0716485
-0.583174	-0.0136668
0.238942	-0.0216604
0.725541	-0.0399282
0.170167	-0.0196756
0.789961	-0.0769641
1.7515	-0.0606749
0.276661	-0.00144659
-0.120217	0.00920837
0.163691	-0.0372426
1.1178	-0.00405123
-0.594793	-0.0316139
-0.513384	-0.0321107
-0.349031	-0.00559518
-0.336239	0.00946546
-0.369697	-0.0136021
-0.211145	-0.0286516
0.704337	-0.00974147
0.657258	-0.0714126
-0.340414	-0.0453758
1.34882	-0.0693832
0.160311	-0.0202937
-0.124039	0.0127512
-0.374436	0.0352557
0.212713	-0.00739413
0.687028	-0.0843723
-0.934239	-0.0873175
-0.744879	-0.0413868
1.83243	-0.0516477
-0.0296467	-0.0382335
0.0269826	-0.0657861
0.404052	-0.0884612
0.523969	-0.0305214
-0.180654	-0.0433451
0.17737	-0.058321
-0.106239	-0.126775
1.41472	-0.0830112
0.86819	-0.0598311
-0.0943009	-0.0642243
1.55209	-0.0764872
0.152878	-0.0447062
-0.433967	-0.0342686
-0.0563637	-0.0785333
0.778606	-0.0619435
0.702071	-0.157588
0.618997	-0.0696298
0.861398	-0.107605
0.485217	-0.0977588
0.405055	-0.109564
0.234071	-0.0555299
0.996743	-0.0468291
-0.434152	-0.0929004
0.676124	-0.194328
0.295082	-0.0613742
-0.781458	0.00823416
-0.0756891	0.00307947
0.127826	-0.0145603
0.0352624	-0.0884923
-0.629927	0.000233036
-0.53565	0.0111566
0.100127	-0.131349
0.892984	-0.010679
0.562966	-0.0356985
-0.454953	-0.018776
-0.258016	-0.00997744
0.58872	-0.0150126
0.0495946	-0.0306875
0.415083	-0.0610198
0.361906	-0.0860304
-0.281439	0.00237328
-0.699205	-0.0260762
0.271396	-0.0182139
0.177377	-0.0267398
-0.541555	-0.0151243
-0.0816328	-0.0391878
-0.0629463	-0.0311125
-1.24435	-0.0107265
0.513615	-0.00577831
0.77854	-0.0130037
-0.452447	-0.0412674
0.16571	0.0194265
0.272134	-0.0730299
-0.0779716	-0.00256977
0.368296	0.00961577
-0.328742	-0.00208252
-0.0936359	-0.0586217
-0.655801	-0.0334396
0.146308	-0.0829139
1.52977	-0.0276337
0.348991	-0.0452505
0.262596	-0.00649588
-0.324899	-0.0596365
0.93521	-0.0858149
-0.320467	0.000215083
-0.576501	0.00731797
1.12933	-0.0260055
0.213831	-0.0718744
0.0137855	-0.0135485
0.0944037	-0.0249428
0.690886	-0.0434249
0.265865	-0.0429567
0.874791	0.00968413
-0.256232	-0.00360795
-1.41184	0.00514596
-0.555203	-0.0143967
0.176802	-0.0137927
0.566533	-0.0179222
0.596282	-0.0488504
0.622507	-0.0588429
-1.07477	-0.00694445
0.789668	-0.0292856
-0.373501	-0.0221423
0.130524	-0.00262938
0.399081	-0.0141615
0.687114	-0.0855528
-0.103802	-0.0232644
0.629161	0.00450778
-0.126383	0.0249209
-0.967887	0.00319312
-0.0862058	0.0246282
-0.550881	0.0155747
0.26054	-0.0552845
0.464479	-0.0220961
-0.552095	0.0414134
-0.526034	-0.0623626
-1.17981	-0.030387
1.44663	-0.0221537
-0.782679	-0.0349678
-0.340445	-0.0253342
-0.0923172	-0.00490197
0.609511	-0.0371745
0.233255	0.00407145
-0.300757	-0.0463467
-1.02918	-0.00522301
0.465189	-0.0935376
-0.316005	0.0114378
-0.151548	-0.0170802
-0.316675	-0.0271881
-0.0513492	-0.0492383
0.922411	-0.0178855
0.206535	-0.0556781
0.391468	-0.0740144
0.912294	-0.0287902
0.275903	-0.0745417
-0.889087	-0.0376196
0.386423	-0.0543387
0.292855	-0.0403914
0.247941	-0.0476183
0.932828	-0.0422648
-0.10764	-0.223631
0.620217	-0.0590324
-1.08705	0.0106571
-0.988678	-0.0647843
0.521321	-0.132735
-0.546131	-0.024676
0.0389467	-0.0252076
0.467503	0.0555198
-0.152286	-0.0446446
-0.30245	-0.0220967
-0.294961	-0.0786853
0.393273	-0.017336
0.0638069	-0.0133299
-0.114448	-0.0592901
0.0169227	-0.020174
-0.234792	-0.0774782
-0.0178217	-0.0676236
0.0414476	-0.0650911
-0.440302	-0.0575625
-0.622681	-0.0629731
-0.33939	-0.0319368
-0.0426199	-0.0629782
-0.279632	-0.0441293
-0.347958	-0.0546726
-0.222506	-0.0330584
-0.776551	-0.0399424
0.670243	-0.0855055
0.0081644	-0.0765324
0.421347	-0.0718364
0.0962919	-0.0592864
0.123053	-0.0675418
-0.29899	-0.0693022
-0.465223	-0.0353627
-0.210756	-0.0550192
0.374698	-0.0425676
0.188279	-0.0516975
-0.486877	-0.0566144
-0.350251	-0.0439941
0.264287	-0.0574453
-0.0218435	-0.0422802
-0.486593	-0.049534
0.815717	-0.0658353
0.875912	-0.0862255
-0.0507937	-0.053019
-0.317983	-0.0534612
0.134858	-0.0461863
0.00556862	-0.00705004
0.156272	-0.029628
-0.367014	-0.0540106
-0.289059	-0.0211433
0.0258745	0.0018558
-0.0013492	-0.011217
0.0582865	-0.0335507
-1.21459	-0.0738674
-0.0801611	-0.0798527
0.0244434	-0.0402305
-0.0530572	-0.0315409
0.443644	-0.0589716
-0.514689	0.0154402
0.146357	-0.0551676
0.254433	-0.0635498
-0.541624	-0.0570394
-0.729399	-0.00312584
0.0358829	-0.0461396
-0.27504	-0.0604743
0.666635	-0.100998
-0.565583	-0.0641529
-0.64356	-0.0596921
-1.17175	-0.022591
0.138285	-0.0476424
0.259764	-0.00358645
-0.0429965	-0.0559741
0.0395876	-0.0358772
-0.212121	-0.0263482
-0.760353	-0.072461
-0.289631	-0.0990353
-0.318336	-0.0342393
-0.694273	-0.0184507
-0.0535963	-0.0729462
-0.251394	-0.0759304
-0.762515	-0.0753276
-0.374043	-0.0593932
0.282854	-0.0364251
-0.199377	-0.0316547
-0.84466	-0.0278629
0.0785882	-0.0311109
0.665571	-0.063833
-0.449177	0.000208697
-0.0453433	-0.0414956
0.809826	-0.0271357
-0.772539	-0.0390701
-0.119462	-0.086375
-0.740561	-0.033469
-0.778678	-0.0538935
-0.952661	-0.0133189
-0.36031	-0.0356288
0.521615	-0.0775602
-0.99766	-0.0359166
-0.394188	-0.0243567
-0.277201	-0.0244523
-0.635295	-0.0398901
-0.609985	-0.0360972
-0.789907	-0.0665009
0.0944369	-0.0353326
-0.0575686	-0.0292821
-0.722348	-0.00307492
0.168423	-0.0288018
-0.516369	0.00249772
0.81014	-0.0216455
0.744122	-0.0472407
-0.460066	-0.0477654
-0.242492	-0.0834132
-0.152228	-0.0787193
-0.839298	0.0116565
0.329868	-0.0425658
0.524845	-0.0320204
-0.520621	-0.0609814
-1.02966	-0.0220981
-0.797117	-0.0537359
-0.0447023	-0.00315065
-0.109248	-0.0342608
-0.139657	-0.0636939
-1.04419	-0.0474008
-0.830231	-0.0235964
-0.0531228	-0.0481623
0.514499	-0.0666108
-0.441823	-0.0275076
-0.418305	-0.0376552
-0.434822	-0.0612946
1.15634	-0.0911807
0.18376	-0.0569737
0.915116	-0.11993
-0.0483084	0.00101645
0.814478	-0.00333494
-0.317465	-0.0119865
-0.300887	-0.0415293
0.312396	-0.0106344
-0.0728888	-0.149555
0.245619	-0.0719001
-0.673962	-0.0616301
0.30912	0.000487155
0.362904	-0.0800084
0.109642	-0.0822914
0.434121	-0.106133
-0.825984	-0.0358297
0.110185	-0.0271664
-0.365871	-0.0286605
0.357746	-0.058401
-0.318136	-0.0169359
0.202707	-0.0169009
0.417483	-0.0443601
-0.0160961	-0.0362374
-0.0669692	-0.026542
0.00830911	-0.0419037
0.197166	-0.054424
-0.437346	-0.114254
0.222617	-0.054685
-0.109046	-0.0219094
-0.0183034	-0.0785819
0.588856	-0.0331239
0.199073	-0.0727715
0.207913	-0.123321
0.365753	-0.0269338
0.364439	-0.0172065
-0.419474	-0.0246504
0.460092	-0.0123649
0.288341	-0.0182017
-0.0301659	-0.0397571
-0.0468111	-0.0766035
0.265952	0.00588619
-0.243622	-0.0181482
-0.240506	-0.00899875
0.0998873	-0.018302
-0.021626	-0.0113604
0.487989	-0.0744267
-0.218653	-0.030765
-0.437733	-0.0297911
0.0858429	-0.0352755
0.150182	-0.00506651
0.208175	-0.0150931
0.891578	-0.0449784
0.131941	-0.0250239
0.0352166	-0.0902083
-0.0677613	-0.148465
0.0434078	-0.0223192
-0.0342834	-0.0914754
0.15841	-0.0898973
1.16482	-0.0817521
0.205181	-0.0171993
-0.0395351	-0.0679267
-0.468595	-0.0119301
0.17908	-0.0111352
0.560639	-0.01639
-0.506278	-0.00784215
-0.742459	-0.00156798
0.486271	-0.059498
-0.11186	-0.0354342
-0.0695258	0.0306937
-0.273151	-0.0381609
0.0192286	-0.0969896
0.0461219	-0.0291012
0.251194	-0.0435096
-0.270887	-0.0679162
-0.114039	-0.0532739
-0.0117792	-0.0421557
-0.138328	0.0274326
0.544602	0.0328212
0.0167622	-0.0383168
0.217571	-0.0619496
-0.0609356	-0.008344
0.453568	-0.0366358
-0.327969	-0.0989555
0.0584343	-0.000653743
0.0193415	-0.0281387
-0.566432	-0.0674281
0.518528	-0.00842393
0.142568	-0.0162556
0.803832	-0.0431471
0.176175	-0.000432533
0.75878	-0.0629459
0.197351	-0.0209843
-0.162986	0.0123137
0.338644	-0.00609359
0.0426901	-0.00289481
-0.206437	0.0147222
0.274984	-0.0199086
0.130616	-0.0216204
-0.00271026	-0.0323505
0.313861	-0.0322209
0.0274244	-0.027877
-0.0555674	0.0266718
0.261133	-0.0626287
-0.172378	-0.0163767
-0.195801	-0.00655307
-0.328768	-0.00593558
-0.318704	-0.00753214
-0.00221513	0.00110389
-0.357468	-0.0198995
0.274079	-0.102508
0.0276417	-0.0901266
0.0678501	-0.0343193
0.183131	-0.030659
0.296283	-0.0802252
-0.485401	-0.0481089
-0.23897	0.0218881
-0.0807954	-0.0397546
-0.966567	0.0294671
-0.302587	-0.095488
-0.394802	-0.0767342
-0.560813	-0.0162166
0.466755	-0.0773266
1.57525	-0.109707
0.489239	-0.0396465
0.719742	-0.0824496
-0.0926829	-0.0143811
-0.63794	-0.0770285
-0.10399	-0.061033
0.0421872	-0.0648678
-0.230837	-0.0542906
0.476996	-0.078247
0.217533	-0.0431219
0.318914	-0.00630408
-0.750585	-0.0250701
0.0863309	-0.00953086
0.186344	-0.0651768
-0.780799	-0.0807033
-0.449677	-0.0204652
-0.263427	-0.0817182
-0.489398	-0.0253892
0.71468	-0.0512687
0.0140546	0.0127797
0.827917	-0.0401215
0.744229	-0.0383518
-0.370967	-0.00401768
0.0824236	-0.0283487
0.177741	-0.0312961
-0.447755	-0.0488749
-0.26721	-0.0562834
-0.468768	-0.0231323
-0.323264	-0.00679286
0.126266	-0.0315827
0.196072	-0.0592962
0.367779	-0.0202847
-0.311732	-0.0542539
-0.253843	-0.0418583
-0.447039	-0.0250671
0.658023	-0.0486203
-0.218282	0.0178893
0.140698	-0.0307565
0.319921	0.00689381
0.370783	-0.00757405
0.21264	-0.0260109
-0.316862	-0.0192237
0.0210761	-0.0364006
-0.864609	-0.0297649
-0.0141343	-0.0495306
-0.0110262	0.00616369
0.659852	-0.0329867
-0.480165	0.000403345
-0.0214038	-0.0254875
0.0810518	-0.0561467
-0.0920739	-0.0353782
0.701524	0.00651969
-0.0144377	-0.00921746
0.0685481	-0.0129553
-0.0427943	0.0168857
0.267917	-0.0418253
0.156349	-0.0378608
-0.00444644	-0.00862069
-0.811264	-0.0391638
-0.106856	-0.0280965
-0.0444404	-0.020863
0.361948	-0.0215403
0.104736	-0.0176321
-0.351864	-0.000644482
-0.135902	-0.0131387
-0.0147598	-0.012178
0.444115	-0.0486395
-0.280846	-0.0430057
0.313021	-0.0425071
-0.197695	-0.0435927
-0.186441	-0.00578433
0.310815	-0.0337208
-0.241916	-0.0327111
-0.740146	-0.0415551
0.232389	-0.0174177
-0.674636	0.000727137
0.205552	-0.0065753
-0.143711	-0.0453522
-0.358645	-0.00625052
-0.00948817	0.02808
0.0221015	-0.0162499
-0.211353	-0.0565181
0.05445	-0.0899921
0.385037	0.0145739
0.154411	-0.010037
-0.406092	-0.0100584
0.0993797	0.019129
0.265405	-0.0325583
0.0261005	-0.0173826
0.25471	-0.0325567
-0.320759	-0.013147
-0.539991	-0.0161929
0.13756	-0.0250751
0.0115019	-0.0393959
-0.0392564	-0.0294191
-0.107902	-0.0485183
-0.317226	-0.0297719
-1.07371	0.00391734
0.0345608	-0.0306439
0.059782	0.0104743
-0.125553	-0.0292764
0.0419819	-0.0190482
-0.170862	0.0151379
0.193893	-0.00990944
0.188585	0.0067079
-0.190802	-0.0245362
0.189399	-0.0426547
-0.523557	-0.0223512
0.524471	-0.099101
-1.18678	-0.0243382
-0.357976	-0.0370631
0.249067	-0.0714648
-0.730406	0.00692441
0.15555	-0.0665154
-0.00731929	0.00359059
0.58029	-0.0180583
-0.124908	-0.0119536
-0.259164	-0.0441916
-0.47197	0.0326422
-0.0534924	0.00434952
-0.383933	0.0077621
-0.417349	-0.0310192
0.495405	-0.0137365
-0.625434	-0.0097978
0.448998	-0.0422983
0.283796	-0.0451495
-0.158561	-0.0064285
-0.237446	-0.0363132
0.306304	-0.0307228
-0.0663205	-0.0510754
-0.0730482	0.0130382
-0.956756	-0.0364853
0.358061	-0.0696695
-0.731918	-0.0292983
0.0441012	-0.0704469
0.216018	-0.0352369
-0.492543	-0.0390429
-0.541825	0.0170971
0.249373	-0.0389713
-0.351412	0.00998894
0.457634	-0.00418595
0.0388623	-0.0584108
-0.182523	0.00108921
-0.283893	-0.0277588
-0.767189	-0.0268103
0.771064	-0.0295845
0.355249	-0.0516709
-0.207046	-0.0234421
0.563375	-0.0181654
-0.867064	0.00702841
-0.385218	-0.0754183
0.0298547	-0.0196855
-0.249022	0.014376
-0.182206	-0.0251929
-0.372127	-0.0162483
0.549059	-0.00952699
-0.0263941	-0.0194796
0.683177	-0.0213734
-0.701153	-0.00908212
0.356523	-0.0839749
-0.215353	-0.025058
-0.0123084	-0.0310774
-0.313202	-0.021714
0.505263	-0.016448
-0.391456	0.0170605
-0.0600932	-0.0143105
0.482966	-0.116116
-0.324285	-0.0275882
-0.654973	-0.0220315
0.0680581	-0.032954
0.757901	-0.016288
-0.103507	-0.00580809
0.287202	-0.0341461
0.14386	0.0129319
0.263396	-0.014901
0.470444	-0.00604129
-0.235454	0.0296544
-0.654344	-0.169699
-0.0373875	0.0235537
-0.107399	-0.0544161
-0.108891	-0.0301764
-0.315482	-0.0558533
-0.418975	0.0079057
-0.0985479	0.0152789
0.455386	-0.0525679
-0.537983	0.00368113
0.0504119	0.00205702
-0.537435	-0.0768593
-0.787495	-0.0086832
0.036524	-0.103674
0.428037	-0.153376
-0.0972697	-0.0115099
-0.302601	0.00947386
-0.265105	-0.0476086
0.228086	-0.0116904
0.111408	-0.0055065
-0.864695	-0.044315
-0.483427	0.00354708
-0.220789	0.000357538
0.0441757	-0.0197006
-0.0200559	-0.0506218
-0.408284	-0.0556296
-0.721868	-0.00743071
-0.408993	0.0264972
-0.553696	0.0112695
-1.03046	0.0288322
0.453896	-0.0283874
-0.667498	-0.0195519
-0.61008	-0.0409175
0.241778	0.0332002
-0.589767	0.0122291
0.39774	-0.00547417
0.0542414	0.00188419
-0.678483	-0.00472083
0.280235	-0.0473323
-0.650935	-0.00188372
-0.043857	-0.00209198
-0.352962	-0.0105986
0.252294	-0.029502
1.08182	0.00118041
0.00392489	0.0040896
-0.39811	-0.0470524
0.279031	-0.0050743
-0.36694	-0.00751617
0.147765	-0.0615389
-0.599697	-0.0259963
0.353379	-0.0328668
0.326342	-0.0552753
0.280577	-0.0577021
-0.116785	-0.0652133
0.0363218	-0.0442574
-0.337208	-0.0386513
0.435849	-0.0818326
0.369154	-0.0675986
0.180735	-0.0339766
-0.390495	-0.0510622
-0.347259	-0.0321153
0.203519	-0.0461093
0.00300114	-0.0626266
0.159855	-0.0508156
0.0898328	-0.0340749
-0.140831	-0.0272155
-0.183066	-0.0424544
-0.0133057	-0.0307821
-0.167856	-0.0447729
-0.281236	-0.0425887
-0.317296	-0.0474282
-0.471992	-0.0591409
0.177483	-0.0705163
0.292448	-0.0677632
-0.277824	-0.0689571
-0.568368	-0.0624416
-0.493213	-0.0451091
-0.323262	-0.0456004
-0.509407	-0.0588112
0.446611	-0.0594
-0.756401	-0.0213
-0.138	-0.0884152
0.130767	-0.0570063
0.178127	-0.0537603
-0.705788	-0.0408406
-0.234061	-0.0500387
-0.0556408	-0.090891
0.0739829	-0.0724267
0.196662	-0.0545713
-0.0922746	-0.0510981
0.56547	-0.112128
-0.317256	-0.0781935
-0.541099	-0.046701
-0.00446976	-0.073626
-0.0388859	-0.0396653
-0.476995	-0.0305185
-0.0547728	-0.0750425
0.94004	-0.0207394
-0.782909	-0.0471136
0.147728	-0.0573275
-0.309615	-0.049476
0.0880667	-0.046932
-0.404182	-0.0103155
-0.778884	-0.0396879
0.239721	-0.0365504
-0.375704	-0.0792739
0.0243532	-0.00704924
0.173197	-0.0648236
0.116193	-0.0328056
-0.603317	-0.057786
0.240033	-0.035864
-0.476815	-0.0504713
0.213164	-0.052085
0.171494	-0.066371
-0.192168	-0.0779734
0.126858	-0.0526693
-0.238715	-0.0234748
-0.139471	-0.0687954
0.0261103	-0.002277
0.419374	-0.0924717
-0.128239	-0.0552116
-0.515429	-0.00254367
-0.338699	-0.0730751
0.0270068	-0.0619235
0.246612	-0.0799253
0.155951	-0.0172282
0.104332	-0.0775836
-0.419616	-0.0534966
-0.27612	-0.0359217
0.287135	-0.0668055
-0.402998	-0.0300347
-0.646568	-0.0539857
-0.473319	-0.038603
-0.363609	-0.0608459
-0.578912	-0.0280712
-0.286867	-0.0497385
-0.491783	-0.0396843
-0.128963	-0.140423
-0.11395	-0.0354876
0.615978	-0.0714505
-0.088408	-0.0671836
-0.399513	-0.0278345
-0.214035	-0.0163794
0.403877	-0.0259839
0.203683	-0.0310222
0.293109	-0.0863703
0.00641905	-0.0587032
-0.492066	-0.0209034
-0.415032	-0.0747645
-0.49692	-0.0743801
0.68678	-0.144519
0.583681	-0.0410344
-0.0481734	-0.0693784
-0.372715	-0.0540646
0.398446	-0.096665
-0.248655	-0.00934341
-0.346673	-0.0399271
-0.263957	-0.03634
-0.018804	-0.0841367
-0.671069	-0.00567222
0.614202	-0.0788682
0.215615	-0.0558106
-0.100341	-0.049618
-0.224998	-0.0673098
0.139414	-0.0292631
-0.315322	-0.110357
0.634563	-0.014626
-0.116142	0.0044762
-0.228858	0.0058817
0.307832	0.00425707
-0.309121	-0.0711036
0.380431	0.00914848
-0.272745	-0.000889946
-1.01532	-0.000311611
0.220961	-0.0394641
-0.553181	0.0107971
-0.0628187	0.000298949
0.145762	0.00961042
-0.648465	0.052512
-0.0908909	0.0270482
-0.330233	-0.0257279
0.0906355	-0.0275457
-0.38477	-0.0290368
-0.199607	-0.0380831
-0.809151	0.0455439
-0.767172	-0.035049
-0.0249175	-0.0127112
0.0953515	-0.0802386
0.313004	-0.0758453
0.510985	-0.048573
-0.770465	-0.0409573
1.0661	-0.053514
-0.259723	-0.00218863
-0.236897	-0.0209371
-0.629958	-0.00312384
0.685635	-0.0630157
0.328138	-0.0597342
-0.324098	-0.152106
-0.487587	-0.040054
-0.961635	-0.0297648
-0.36048	-0.00386048
-0.338393	-0.000411178
-0.659748	0.00922566
0.0193649	-0.08426
-0.881305	0.00928566

## Sheet: Fig_6_D
Global Longitudinal Phenotypic Score	Rate of change in attention (per year)
-0.0865642	-0.112597
-0.725019	-0.0593182
0.569241	-0.0197461
-0.017114	-0.0405193
1.16708	-0.158831
0.0938787	-0.0473734
0.182894	-0.0549078
0.941827	-0.0973807
0.257545	-0.0729286
1.02222	-0.0980904
0.618618	-0.0821817
-0.188296	-0.335871
-0.0992755	-0.0852534
0.0128964	-0.0318195
0.478124	-0.0861532
-0.0785864	-0.104708
0.699975	-0.300535
0.185243	-0.0937744
0.332287	-0.0689443
1.15237	-0.145997
0.155397	0.0137815
-0.63246	-0.00670293
0.812116	-0.129269
1.14118	-0.304018
0.260721	-0.0221626
0.393992	-0.0483306
-0.0710066	-0.0643417
0.923724	-0.0669287
0.348833	-0.0853777
0.515161	-0.0298236
0.243474	-0.0832696
-0.598509	-0.0415477
0.64254	-0.107882
-0.380115	-0.0217517
0.446351	-0.301264
0.441845	-0.079311
0.542726	-0.0125974
-0.986715	-0.128804
0.817006	-0.0780438
-0.166872	-0.122167
-0.679989	-0.0469537
1.38092	-0.0568229
0.0662458	-0.100619
0.80134	-0.20654
1.15205	-0.0251021
1.27497	-0.0648646
0.155604	-0.0567701
0.0863389	-0.0681136
0.311631	-0.0867321
0.31013	-0.109301
0.0110885	-0.000844056
-0.870647	-0.00822599
1.22026	-0.0668724
-0.710433	-0.0293508
1.2012	-0.117755
0.229207	-0.12304
0.267186	-0.00130395
-0.0686593	-0.0254529
1.41142	-0.0358656
1.03303	0.0105442
-0.838386	-0.0129755
0.0569093	-0.0331305
0.490537	-0.0716918
0.0143741	-0.0936285
0.807684	-0.0339713
0.548952	-0.0389531
-0.351473	0.00963535
0.322369	-0.0690456
-0.443722	-0.0021095
0.875004	-0.0494229
-0.0287232	-0.0421002
0.586707	-0.0162348
0.117091	-0.00980536
0.136099	-0.0639394
0.562291	0.0136822
0.404207	-0.0115145
0.234078	-0.0432592
1.14591	-0.00384183
-0.665192	-0.0253396
0.932042	-0.0665151
-0.569798	0.00467712
-0.0781268	0.00541269
0.53891	0.0124664
0.345329	0.00421085
-0.0752797	-0.0552542
-1.0829	-0.0216
0.135137	-0.0221356
0.419299	-0.000581023
0.437157	0.00399066
0.791494	0.00467722
-0.0190025	0.0153901
0.913548	-0.0181074
-0.14731	-0.00602731
-0.243429	-0.00927539
0.144104	0.0153919
-0.352651	0.0269128
0.422277	-0.00518319
0.910845	-0.101521
0.106868	-0.0941163
0.953182	0.0162583
0.00309899	-0.0450376
0.00549284	-0.00851262
-0.618415	0.00400947
-0.478112	0.028508
0.598346	-0.0239108
0.045981	-0.05799
0.203844	-0.0308421
0.0303278	-0.0720854
-0.232829	-0.0110861
0.109151	-0.023196
-0.967256	0.038112
0.299779	-0.0898685
-0.0506371	-0.0324822
1.17199	-0.057275
-0.583174	-0.0165879
0.238942	-0.0478971
0.725541	-0.103085
0.170167	0.00693878
0.789961	-0.101899
1.7515	-0.0369469
0.276661	-0.0243546
-0.120217	0.0180943
0.163691	-0.0562521
1.1178	-0.0263234
-0.594793	-0.0217244
-0.513384	-0.0153667
-0.349031	0.000633651
-0.336239	-0.0284963
-0.369697	0.0201211
-0.211145	-0.0269249
0.704337	-0.0144341
0.657258	-0.101138
-0.340414	-0.0705701
1.34882	-0.129491
0.160311	-0.00965734
-0.124039	-0.00359857
-0.374436	-0.0417941
0.212713	0.0152319
0.687028	-0.108926
-0.934239	-0.114676
-0.744879	-0.054321
1.83243	-0.11144
-0.0296467	-0.0957608
0.0269826	-0.141015
0.404052	-0.14688
0.523969	-0.0591255
-0.180654	-0.084885
0.17737	-0.0607417
-0.106239	-0.105043
1.41472	-0.132075
0.86819	-0.106287
-0.0943009	-0.106667
1.55209	-0.10395
0.152878	-0.0649047
-0.433967	-0.0321423
-0.0563637	-0.042194
0.778606	-0.0982282
0.702071	-0.0735512
0.618997	-0.0655995
0.861398	-0.109819
0.485217	-0.137302
0.405055	-0.141839
0.234071	-0.0485742
0.996743	-0.0612831
-0.434152	-0.0806193
0.676124	-0.18597
0.295082	-0.0289064
-0.781458	0.00912523
-0.0756891	-0.000536384
0.127826	-0.0301793
0.0352624	-0.261569
-0.629927	-0.0148506
-0.53565	-0.017107
0.100127	-0.246643
0.892984	-0.0326345
0.562966	-0.0646952
-0.454953	-0.0382559
-0.258016	0.0099637
0.58872	0.016002
0.0495946	-0.0519276
0.415083	-0.0702127
0.361906	-0.10287
-0.281439	0.0410774
-0.699205	-0.0105008
0.271396	-0.00419475
0.177377	-0.0332186
-0.541555	0.0398912
-0.0816328	-0.036984
-0.0629463	-0.0216504
-1.24435	0.0223847
0.513615	-0.0224071
0.77854	-0.0302632
-0.452447	-0.0280585
0.16571	-0.0044704
0.272134	-0.0800211
-0.0779716	-0.0241997
0.368296	-0.0419022
-0.328742	0.00417385
-0.0936359	-0.133997
-0.655801	0.0079699
0.146308	-0.0283944
1.52977	-0.0742933
0.348991	-0.135376
0.262596	-0.001424
-0.324899	-0.0543056
0.93521	-0.089624
-0.320467	-0.0298037
-0.576501	-2.21361e-05
1.12933	-0.0601385
0.213831	-0.0195131
0.0137855	0.00730344
0.0944037	-0.0343159
0.690886	-0.0630882
0.265865	-0.0617143
0.874791	0.028294
-0.256232	-0.00303573
-1.41184	-0.0498881
-0.555203	0.0199469
0.176802	-0.0589918
0.566533	0.00121976
0.596282	-0.0480261
0.622507	-0.0800246
-1.07477	-0.0090399
0.789668	-0.0369612
-0.373501	-0.038241
0.130524	-0.0125386
0.399081	-0.00103451
0.687114	-0.0856938
-0.103802	-0.0152473
0.629161	-0.0161504
-0.126383	0.0452943
-0.967887	-0.00230725
-0.0862058	0.0212575
-0.550881	0.04827
0.26054	-0.101042
0.464479	0.0109466
-0.552095	0.0151641
-0.526034	-0.198558
-1.17981	-0.0409063
1.44663	-0.071584
-0.782679	0.0189991
-0.340445	0.0278745
-0.0923172	-0.00325653
0.609511	-0.0717045
0.233255	-0.0320173
-0.300757	-0.0471616
-1.02918	0.0507107
0.465189	-0.217406
-0.316005	0.0055966
-0.151548	-0.0623118
-0.316675	-0.0182361
-0.0513492	-0.0455349
0.922411	0.0131516
0.206535	-0.101725
0.391468	-0.101618
0.912294	-0.0616748
0.275903	-0.106171
-0.889087	-0.0465015
0.386423	-0.0211417
0.292855	-0.0764533
0.247941	-0.0940806
0.932828	-0.094937
-0.10764	-0.25679
0.620217	-0.0637391
-1.08705	-0.026506
-0.988678	-0.0896156
0.521321	-0.191912
-0.546131	-0.00229354
0.0389467	-0.0224108
0.467503	0.048897
-0.152286	-0.0246041
-0.30245	0.0350266
-0.294961	-0.0686879
0.393273	-0.0547339
0.0638069	-0.0131304
-0.114448	-0.0895894
0.0169227	-0.0171257
-0.234792	-0.105396
-0.0178217	-0.104462
0.0414476	-0.0826757
-0.440302	-0.0713583
-0.622681	-0.083623
-0.33939	-0.0544357
-0.0426199	-0.0869479
-0.279632	-0.0535159
-0.347958	-0.0801225
-0.222506	-0.0799001
-0.776551	-0.0681842
0.670243	-0.0919901
0.0081644	-0.0856042
0.421347	-0.0932217
0.0962919	-0.0711646
0.123053	-0.0957307
-0.29899	-0.0221226
-0.465223	-0.0405589
-0.210756	-0.0424851
0.374698	-0.0556376
0.188279	-0.0663822
-0.486877	-0.0781754
-0.350251	-0.0540022
0.264287	-0.0907906
-0.0218435	-0.0931308
-0.486593	-0.0694482
0.815717	-0.0623876
0.875912	-0.0575085
-0.0507937	-0.0546461
-0.317983	-0.053784
0.134858	-0.0649753
0.00556862	-0.0121803
0.156272	-0.124389
-0.367014	-0.039037
-0.289059	0.00135653
0.0258745	-0.117033
-0.0013492	-0.0189287
0.0582865	-0.0560075
-1.21459	-0.0685078
-0.0801611	-0.131435
0.0244434	-0.0712639
-0.0530572	-0.00906307
0.443644	-0.0597371
-0.514689	0.00443133
0.146357	-0.096291
0.254433	-0.0661015
-0.541624	-0.0895281
-0.729399	-0.00347144
0.0358829	-0.0310494
-0.27504	-0.0881965
0.666635	-0.152341
-0.565583	-0.087407
-0.64356	-0.066066
-1.17175	-0.0621985
0.138285	-0.0728673
0.259764	-0.0661876
-0.0429965	-0.0664597
0.0395876	-0.0593107
-0.212121	-0.0233759
-0.760353	-0.0383783
-0.289631	-0.0956578
-0.318336	-0.0828302
-0.694273	-0.040843
-0.0535963	-0.0680509
-0.251394	-0.0782442
-0.762515	-0.0703553
-0.374043	-0.0588889
0.282854	-0.0579795
-0.199377	-0.0656695
-0.84466	-0.0783284
0.0785882	-0.0702427
0.665571	-0.0759465
-0.449177	-0.0192255
-0.0453433	-0.0298883
0.809826	-0.0456071
-0.772539	-0.0525195
-0.119462	-0.063458
-0.740561	-0.0433951
-0.778678	0.0121042
-0.952661	-0.0295157
-0.36031	-0.0827793
0.521615	-0.0420343
-0.99766	-0.0675347
-0.394188	-0.0765026
-0.277201	-0.0462486
-0.635295	0.0108945
-0.609985	0.000169999
-0.789907	-0.0723951
0.0944369	-0.085652
-0.0575686	-0.0497048
-0.722348	-0.00854363
0.168423	-0.0401464
-0.516369	-0.029359
0.81014	-0.0636558
0.744122	-0.0292289
-0.460066	-0.0195723
-0.242492	-0.0838536
-0.152228	-0.0610591
-0.839298	-0.0563198
0.329868	-0.071093
0.524845	-0.0547368
-0.520621	-0.0477219
-1.02966	-0.0543557
-0.797117	-0.0324923
-0.0447023	-0.00456726
-0.109248	-0.0577433
-0.139657	-0.0477105
-1.04419	-0.0911857
-0.830231	-0.00832145
-0.0531228	-0.0148203
0.514499	-0.0616934
-0.441823	-0.013738
-0.418305	0.0103822
-0.434822	-0.0365115
1.15634	-0.0603544
0.18376	-0.0555228
0.915116	-0.0138924
-0.0483084	-0.030635
0.814478	0.0262527
-0.317465	-0.00965365
-0.300887	-0.0465585
0.312396	-0.044491
-0.0728888	-0.181139
0.245619	-0.0961631
-0.673962	-0.0430482
0.30912	-0.0147386
0.362904	-0.0788803
0.109642	-0.0661467
0.434121	-0.243538
-0.825984	-0.0472457
0.110185	-0.029626
-0.365871	-0.0379893
0.357746	-0.0267251
-0.318136	-0.0944097
0.202707	-0.0119348
0.417483	-0.0336511
-0.0160961	-0.0271939
-0.0669692	-0.0168357
0.00830911	-0.0154102
0.197166	0.000625208
-0.437346	-0.0836581
0.222617	-0.0332021
-0.109046	-0.00801208
-0.0183034	-0.155327
0.588856	-0.0302599
0.199073	-0.191226
0.207913	-0.106344
0.365753	-0.0196493
0.364439	-0.161788
-0.419474	-0.0287789
0.460092	-0.01796
0.288341	0.0222312
-0.0301659	-0.0792373
-0.0468111	-0.0898315
0.265952	-0.0123798
-0.243622	0.0223957
-0.240506	0.00883817
0.0998873	-0.0546218
-0.021626	-0.0587294
0.487989	-0.0442562
-0.218653	-0.0503761
-0.437733	-0.112507
0.0858429	-0.00781155
0.150182	0.0227277
0.208175	0.000115113
0.891578	-0.0568455
0.131941	-0.00830399
0.0352166	-0.0621215
-0.0677613	-0.0770474
0.0434078	-0.0507335
-0.0342834	-0.0748153
0.15841	-0.0587416
1.16482	-0.0821472
0.205181	-0.0185957
-0.0395351	-0.0407582
-0.468595	-0.000495401
0.17908	-0.0912721
0.560639	-0.0431483
-0.506278	0.0972444
-0.742459	-0.025158
0.486271	-0.0518118
-0.11186	-0.12177
-0.0695258	0.000730768
-0.273151	-0.0577598
0.0192286	-0.0903044
0.0461219	-0.0157793
0.251194	-0.0164381
-0.270887	-0.0874554
-0.114039	0.000943601
-0.0117792	-0.0174753
-0.138328	-0.013853
0.544602	-0.0149683
0.0167622	-0.0326721
0.217571	-0.0963032
-0.0609356	-0.0311713
0.453568	-0.0657676
-0.327969	-0.0796955
0.0584343	-0.00373341
0.0193415	-0.0211804
-0.566432	-0.132925
0.518528	-0.0395781
0.142568	-0.0211298
0.803832	-0.235835
0.176175	-0.0239545
0.75878	-0.0941591
0.197351	-0.0627021
-0.162986	-0.0238579
0.338644	-0.015041
0.0426901	-0.00416623
-0.206437	0.0173461
0.274984	-0.0556634
0.130616	-0.0660808
-0.00271026	0.00617309
0.313861	0.0436295
0.0274244	0.00207464
-0.0555674	0.00951393
0.261133	-0.120842
-0.172378	0.0408376
-0.195801	-0.0270451
-0.328768	0.00430485
-0.318704	-0.0264307
-0.00221513	-0.0165443
-0.357468	-0.0199714
0.274079	-0.110781
0.0276417	-0.137357
0.0678501	-0.034598
0.183131	-0.0338646
0.296283	-0.078734
-0.485401	-0.0595056
-0.23897	-0.0286372
-0.0807954	-0.0395531
-0.966567	0.0448665
-0.302587	-0.0723864
-0.394802	-0.106737
-0.560813	-0.00757325
0.466755	-0.107234
1.57525	-0.0749105
0.489239	-0.0961537
0.719742	-0.0889133
-0.0926829	-0.0409405
-0.63794	-0.0599083
-0.10399	-0.160478
0.0421872	-0.0814241
-0.230837	-0.0413992
0.476996	-0.0989493
0.217533	-0.0708904
0.318914	-0.0158536
-0.750585	-0.0384584
0.0863309	-0.00953869
0.186344	-0.0427251
-0.780799	-0.0780798
-0.449677	-0.0261605
-0.263427	-0.0517562
-0.489398	-0.0437577
0.71468	0.0109763
0.0140546	-0.0199464
0.827917	-0.0662204
0.744229	-0.00850543
-0.370967	0.012637
0.0824236	-0.0504262
0.177741	-0.0335328
-0.447755	-0.168212
-0.26721	-0.0240658
-0.468768	-0.031067
-0.323264	-0.0288708
0.126266	-0.0186348
0.196072	-0.0871262
0.367779	-0.0380723
-0.311732	-0.0392082
-0.253843	-0.0400664
-0.447039	-0.0176441
0.658023	-0.040073
-0.218282	-0.00269011
0.140698	-0.0211964
0.319921	-0.0408302
0.370783	-0.0529975
0.21264	-0.0565918
-0.316862	-0.0226083
0.0210761	-0.0528302
-0.864609	-0.051103
-0.0141343	-0.0638157
-0.0110262	-0.00409367
0.659852	-0.05465
-0.480165	0.0421309
-0.0214038	-0.0239064
0.0810518	-0.0813106
-0.0920739	0.0144827
0.701524	0.004673
-0.0144377	-0.0340264
0.0685481	0.0278631
-0.0427943	-0.0334339
0.267917	-0.0435406
0.156349	0.00729213
-0.00444644	-0.00558443
-0.811264	0.0150882
-0.106856	0.0191986
-0.0444404	-0.00936849
0.361948	-0.0243064
0.104736	-0.000789141
-0.351864	-0.0425307
-0.135902	0.0156169
-0.0147598	-0.0419868
0.444115	0.00242552
-0.280846	-0.0297405
0.313021	-0.0464198
-0.197695	-0.027179
-0.186441	-0.0491043
0.310815	-0.0576221
-0.241916	-0.0432157
-0.740146	-0.0434298
0.232389	-0.0335496
-0.674636	0.0351983
0.205552	-0.0132952
-0.143711	-0.0165604
-0.358645	0.00692674
-0.00948817	0.0531867
0.0221015	0.00414444
-0.211353	-0.0772644
0.05445	-0.110907
0.385037	-0.0269357
0.154411	-0.0483177
-0.406092	-0.0325619
0.0993797	-0.0203977
0.265405	-0.00622159
0.0261005	0.0152684
0.25471	0.0103572
-0.320759	-0.00488992
-0.539991	-0.0358037
0.13756	-0.044978
0.0115019	-0.0224704
-0.0392564	0.00261738
-0.107902	-0.0819164
-0.317226	0.00320651
-1.07371	-0.0204939
0.0345608	0.00837391
0.059782	-0.00425743
-0.125553	-0.0266826
0.0419819	-0.0122024
-0.170862	-0.0056003
0.193893	-0.00596126
0.188585	-0.0304984
-0.190802	-0.0265917
0.189399	-0.000107779
-0.523557	-0.0563087
0.524471	-0.0498814
-1.18678	0.0266624
-0.357976	0.00856012
0.249067	-0.0162112
-0.730406	-0.0252009
0.15555	-0.0611608
-0.00731929	-0.00218672
0.58029	-0.0152266
-0.124908	-0.045375
-0.259164	-0.0782219
-0.47197	0.00492442
-0.0534924	0.00252967
-0.383933	0.036737
-0.417349	-0.00582059
0.495405	-0.0410211
-0.625434	-0.000519298
0.448998	-0.0708753
0.283796	-0.112726
-0.158561	-0.0435322
-0.237446	-0.0139213
0.306304	-0.0586726
-0.0663205	-0.0449274
-0.0730482	-0.00136372
-0.956756	0.00286686
0.358061	-0.0912149
-0.731918	-0.0458353
0.0441012	-0.12694
0.216018	-0.0552911
-0.492543	0.0113964
-0.541825	0.0284713
0.249373	-0.0739296
-0.351412	0.0157581
0.457634	-0.0145791
0.0388623	-0.0158926
-0.182523	-0.0668232
-0.283893	0.00370755
-0.767189	-0.0121294
0.771064	-0.0391413
0.355249	-0.030803
-0.207046	-0.0441764
0.563375	-0.0114879
-0.867064	0.00492455
-0.385218	-0.0155566
0.0298547	-0.0360268
-0.249022	0.0158722
-0.182206	0.0121984
-0.372127	-0.0441155
0.549059	-0.0246578
-0.0263941	-0.00933826
0.683177	-0.0311502
-0.701153	0.0100919
0.356523	-0.193105
-0.215353	0.0124583
-0.0123084	-0.00319539
-0.313202	0.0020156
0.505263	0.00403947
-0.391456	-0.00145987
-0.0600932	-0.0132815
0.482966	-0.165419
-0.324285	-0.0551637
-0.654973	0.0243652
0.0680581	-0.095237
0.757901	0.0291358
-0.103507	-0.0104011
0.287202	-0.0391648
0.14386	-0.0723677
0.263396	0.0142037
0.470444	-0.0479939
-0.235454	-0.00816371
-0.654344	-0.331679
-0.0373875	-0.0470046
-0.107399	-0.0221733
-0.108891	-0.0101079
-0.315482	0.0129734
-0.418975	-0.0209349
-0.0985479	-0.0407383
0.455386	-0.0378506
-0.537983	-0.0242905
0.0504119	-0.0195466
-0.537435	-0.0564152
-0.787495	-0.0233168
0.036524	0.00879166
0.428037	-0.265826
-0.0972697	-0.0383909
-0.302601	0.031315
-0.265105	-0.112173
0.228086	0.072583
0.111408	-0.0170868
-0.864695	-0.0253854
-0.483427	0.0177781
-0.220789	0.00464734
0.0441757	-0.00850218
-0.0200559	-0.0598828
-0.408284	-0.0669404
-0.721868	-0.00496375
-0.408993	-0.0328382
-0.553696	0.0110397
-1.03046	-0.00211559
0.453896	-0.0623921
-0.667498	-0.0323031
-0.61008	-0.00508052
0.241778	-0.0442545
-0.589767	-0.00325545
0.39774	0.0191861
0.0542414	-0.0328141
-0.678483	0.022076
0.280235	-0.0433677
-0.650935	-0.00737474
-0.043857	-0.0265306
-0.352962	0.0075372
0.252294	-0.0470766
1.08182	0.144064
0.00392489	-0.00321284
-0.39811	-0.0163117
0.279031	-0.0195804
-0.36694	-0.00622779
0.147765	-0.0297053
-0.599697	-0.0299593
0.353379	-0.0500844
0.326342	-0.0808488
0.280577	-0.0669887
-0.116785	-0.0690372
0.0363218	-0.0843568
-0.337208	-0.0400693
0.435849	-0.100038
0.369154	-0.0804537
0.180735	-0.055185
-0.390495	-0.0843461
-0.347259	-0.0582122
0.203519	-0.098185
0.00300114	-0.0980673
0.159855	-0.0759625
0.0898328	-0.0782596
-0.140831	-0.0025103
-0.183066	-0.0457214
-0.0133057	-0.0547618
-0.167856	-0.0501083
-0.281236	-0.0691101
-0.317296	-0.0568309
-0.471992	-0.0824722
0.177483	-0.089779
0.292448	-0.0942466
-0.277824	-0.115689
-0.568368	-0.0889297
-0.493213	-0.0637118
-0.323262	-0.0810833
-0.509407	-0.0803684
0.446611	-0.0667058
-0.756401	-0.00903676
-0.138	-0.125588
0.130767	-0.0908799
0.178127	-0.0562996
-0.705788	-0.0310924
-0.234061	-0.0247016
-0.0556408	-0.135676
0.0739829	-0.113006
0.196662	-0.0162509
-0.0922746	-0.10721
0.56547	-0.140528
-0.317256	-0.0780937
-0.541099	-0.13006
-0.00446976	-0.106436
-0.0388859	-0.0924634
-0.476995	-0.0580178
-0.0547728	-0.0886719
0.94004	-0.0541754
-0.782909	-0.0341744
0.147728	-0.0633937
-0.309615	-0.047422
0.0880667	-0.0970253
-0.404182	-0.0101086
-0.778884	-0.0520423
0.239721	-0.0705745
-0.375704	-0.118657
0.0243532	-0.0226529
0.173197	-0.119047
0.116193	-0.0444024
-0.603317	-0.0775963
0.240033	-0.130455
-0.476815	-0.0721689
0.213164	-0.0763753
0.171494	-0.0979011
-0.192168	-0.0803631
0.126858	-0.0807694
-0.238715	-0.0502381
-0.139471	-0.106593
0.0261103	-0.0453001
0.419374	-0.15638
-0.128239	-0.0568673
-0.515429	-0.0396359
-0.338699	-0.0692041
0.0270068	-0.0406792
0.246612	-0.107889
0.155951	-0.0279922
0.104332	-0.0925034
-0.419616	-0.107673
-0.27612	-0.0450849
0.287135	-0.119899
-0.402998	-0.0381121
-0.646568	-0.0921851
-0.473319	-0.0568667
-0.363609	-0.0958812
-0.578912	-0.0424286
-0.286867	-0.229579
-0.491783	-0.0589553
-0.128963	-0.0739057
-0.11395	-0.0484999
0.615978	-0.109581
-0.088408	-0.0394368
-0.399513	-0.00892267
-0.214035	-0.0476231
0.403877	-0.00169936
0.203683	-0.037916
0.293109	-0.0595463
0.00641905	-0.0487055
-0.492066	-0.0811664
-0.415032	-0.0712271
-0.49692	-0.0524697
0.68678	-0.15118
0.583681	0.0247394
-0.0481734	-0.178238
-0.372715	-0.0548313
0.398446	-0.121764
-0.248655	-0.0196768
-0.346673	-0.0327754
-0.263957	-0.0594727
-0.018804	-0.109751
-0.671069	-0.0553356
0.614202	-0.1148
0.215615	-0.0333544
-0.100341	-0.0603908
-0.224998	-0.0475619
0.139414	-0.0182079
-0.315322	-0.307742
0.634563	-0.0124053
-0.116142	0.0245088
-0.228858	-0.0719394
0.307832	-0.0255425
-0.309121	-0.0584618
0.380431	-0.00713426
-0.272745	0.0161407
-1.01532	-0.0560286
0.220961	-0.0194055
-0.553181	-0.00959606
-0.0628187	-0.00849023
0.145762	-0.00829425
-0.648465	0.00873589
-0.0908909	0.00667388
-0.330233	-0.0200168
0.0906355	-0.0482675
-0.38477	-0.0718893
-0.199607	-0.0512772
-0.809151	-0.0495099
-0.767172	-0.0157839
-0.0249175	-0.0569663
0.0953515	-0.138539
0.313004	-0.1087
0.510985	-0.25615
-0.770465	-0.0398246
1.0661	-0.0834183
-0.259723	0.0456981
-0.236897	0.0177073
-0.629958	-0.0398041
0.685635	-0.102901
0.328138	-0.117085
-0.324098	-0.111921
-0.487587	-0.0342679
-0.961635	-0.0256072
-0.36048	-0.00267148
-0.338393	-0.0119836
-0.659748	-0.0131098
0.0193649	-0.087102
-0.881305	0.00530322

## Sheet: Fig_6_E
Global Longitudinal Phenotypic Score	Rate of change in language (per year)
-0.0865642	-0.0552573
-0.725019	-0.00155915
0.569241	-0.0432208
-0.017114	-0.070156
1.16708	-0.0917431
0.0938787	-0.0365433
0.182894	-0.0558086
0.941827	-0.0763166
0.257545	-0.058985
1.02222	-0.0872622
0.618618	-0.0718695
-0.188296	-0.0584719
-0.0992755	-0.0766622
0.0128964	-0.0425598
0.478124	-0.073426
-0.0785864	-0.0908132
0.699975	-0.107437
0.185243	-0.0740759
0.332287	-0.0509845
0.155397	-0.046696
-0.63246	-0.025778
0.812116	-0.102338
1.14118	-0.0677309
0.260721	-0.0329902
0.393992	-0.0329178
-0.0710066	-0.0696228
0.923724	-0.074951
0.348833	-0.0492474
0.515161	-0.0264565
0.243474	-0.0841179
-0.598509	-0.02792
0.64254	-0.0830922
-0.380115	-0.0197303
0.446351	-0.0898807
0.441845	-0.0756319
0.542726	-0.0329692
-0.986715	-0.0425948
0.817006	-0.0273494
-0.166872	-0.0693176
-0.679989	-0.0181617
1.38092	-0.0343542
0.0662458	-0.0716424
0.80134	-0.0539808
1.15205	-0.0538859
1.27497	-0.0317106
0.155604	-0.0355006
0.0863389	-0.0531486
0.311631	-0.0289752
0.31013	-0.0903374
0.0110885	0.00114737
-0.870647	-0.0173068
1.22026	-0.0426525
-0.710433	-0.027032
1.2012	-0.0441025
0.229207	-0.0885817
0.267186	-0.0161013
-0.0686593	-0.0136206
1.41142	-0.0642469
1.03303	-0.0278563
-0.838386	0.00625702
0.0569093	-0.0291309
0.490537	-0.0368255
0.0143741	-0.0633167
0.807684	-0.0332604
0.548952	-0.0561812
-0.351473	0.0186215
0.322369	-0.0525238
-0.443722	-0.0121578
0.875004	-0.0261195
-0.0287232	-0.041437
0.586707	-0.00849078
0.117091	0.00069432
0.136099	-0.0264227
0.562291	-0.016657
0.404207	-0.0125153
0.234078	-0.014723
1.14591	-0.0115016
-0.665192	-0.0144323
0.932042	-0.0390222
-0.569798	0.024214
-0.0781268	-0.0168677
0.53891	-0.0220019
0.345329	-0.0148603
-0.0752797	-0.0337116
-1.0829	0.0154389
0.135137	-0.0197323
0.419299	-0.0355212
0.437157	-0.0136306
0.791494	-0.016733
-0.0190025	-0.0196526
0.913548	-0.0304681
-0.14731	-0.0107764
-0.243429	-0.0119091
0.144104	-0.0304872
-0.352651	0.0128385
0.422277	-0.0146391
0.910845	-0.0749638
0.106868	-0.0483446
0.953182	-0.0137258
0.00309899	0.0129421
0.00549284	-0.00433957
-0.618415	0.0126218
-0.478112	-0.00637498
0.598346	-0.0333329
0.045981	-0.0319358
0.203844	-0.0436032
0.0303278	-0.0489759
-0.232829	-0.00621154
0.109151	-0.0164705
-0.967256	0.00319133
0.299779	-0.0322951
-0.0506371	0.00645659
1.17199	-0.0330594
-0.583174	-0.0174626
0.238942	-0.0308377
0.725541	-0.0934795
0.170167	0.0103424
0.789961	-0.0799745
1.7515	-0.0529316
0.276661	0.0159576
-0.120217	0.0342568
0.163691	0.00378101
1.1178	-0.00653879
-0.594793	0.00239102
-0.513384	0.028945
-0.349031	0.0123936
-0.336239	0.0152953
-0.369697	0.0246525
-0.211145	0.00171278
0.704337	0.00205344
0.657258	-0.0893517
-0.340414	-0.0353754
1.34882	-0.0800727
0.160311	-0.0128816
-0.124039	-0.00100384
-0.374436	0.00838486
0.212713	-0.0116422
0.687028	-0.0742172
-0.934239	-0.0482807
-0.744879	-0.0289725
1.83243	-0.0881544
-0.0296467	-0.0630644
0.0269826	-0.0914788
0.404052	-0.0770067
0.523969	-0.0448713
-0.180654	-0.0447681
0.17737	-0.0521579
-0.106239	-0.0798326
1.41472	-0.0505345
0.86819	-0.0535429
-0.0943009	-0.064866
1.55209	-0.0769775
0.152878	-0.0483443
-0.433967	-0.0178672
-0.0563637	-0.0373921
0.778606	-0.0852092
0.702071	-0.122742
0.618997	-0.0668303
0.861398	-0.0996873
0.485217	-0.0709368
0.405055	-0.093475
0.234071	-0.0765951
0.996743	-0.071707
-0.434152	-0.0677968
0.676124	-0.0573867
0.295082	-0.0503614
-0.781458	-0.00164004
-0.0756891	0.00821584
0.127826	-0.0388452
0.0352624	-0.0672237
-0.629927	-0.0136788
-0.53565	0.0280667
0.100127	-0.0508428
0.892984	-0.0334212
0.562966	-0.0375352
-0.454953	0.00255949
-0.258016	0.00915943
0.58872	-0.00282931
0.0495946	-0.0333182
0.415083	-0.0639612
0.361906	-0.0801152
-0.281439	0.0309885
-0.699205	0.0104449
0.271396	-0.0168293
0.177377	-0.0383473
-0.541555	0.0235886
-0.0816328	-0.0407842
-0.0629463	0.000570324
-1.24435	0.0165501
0.513615	-0.0016958
0.77854	-0.0124887
-0.452447	-0.024977
0.16571	-0.0315298
0.272134	-0.0707723
-0.0779716	0.00870347
0.368296	-0.00259018
-0.328742	0.0157565
-0.0936359	-0.062244
-0.655801	0.00102332
0.146308	-0.0342295
1.52977	-0.0680441
0.348991	-0.0228538
0.262596	0.00698871
-0.324899	-0.0509716
0.93521	-0.060936
-0.320467	0.0272342
-0.576501	-0.0424318
1.12933	-0.0251163
0.213831	-0.0402556
0.0137855	0.0134012
0.0944037	-0.00389284
0.690886	-0.0565066
0.265865	-0.0469974
0.874791	-0.0267217
-0.256232	0.019974
-1.41184	0.00246155
-0.555203	0.0115249
0.176802	-0.0429443
0.566533	0.00271278
0.596282	-0.043686
0.622507	-0.0618297
-1.07477	-0.0033867
0.789668	-0.0147521
-0.373501	-0.0332617
0.130524	-0.00868592
0.399081	-0.00193815
0.687114	-0.0699999
-0.103802	-0.00175508
0.629161	-0.0296385
-0.126383	0.0209778
-0.967887	0.040714
-0.0862058	0.0115069
-0.550881	0.0174759
0.26054	-0.0848684
0.464479	-0.0317174
-0.552095	0.0135514
-0.526034	-0.0912104
-1.17981	-0.0181107
1.44663	-0.0511489
-0.782679	0.0236523
-0.340445	-4.47205e-05
-0.0923172	0.00996121
0.609511	-0.041041
0.233255	0.0125561
-0.300757	-0.019139
-1.02918	0.0105988
0.465189	-0.105206
-0.316005	0.00575212
-0.151548	0.0131287
-0.316675	-0.0472405
-0.0513492	-0.0538085
0.922411	-0.027132
0.206535	-0.093859
0.391468	-0.0648452
0.912294	-0.0769154
0.275903	-0.0726998
-0.889087	-0.00233987
0.386423	-0.0616486
0.292855	-0.0515524
0.247941	-0.0718619
0.932828	-0.0726657
-0.10764	-0.065969
0.620217	-0.0302616
-1.08705	0.0169195
-0.988678	-0.0230171
0.521321	-0.0809799
-0.546131	-0.0502229
0.0389467	-0.0203574
0.467503	0.00795087
-0.152286	-0.0391033
-0.30245	0.020043
-0.294961	-0.0256223
0.393273	-0.0194694
0.0638069	-0.0035881
-0.114448	-0.0658599
0.0169227	-0.00620294
-0.234792	-0.0902307
-0.0178217	-0.0693978
0.0414476	-0.0661039
-0.440302	-0.0516188
-0.622681	-0.0537088
-0.33939	-0.0286469
-0.0426199	-0.0634882
-0.279632	-0.040715
-0.347958	-0.039426
-0.222506	-0.0532217
-0.776551	-0.0396376
0.670243	-0.0917955
0.0081644	-0.0793089
0.421347	-0.0601599
0.0962919	-0.0644469
0.123053	-0.075733
-0.29899	-0.0634964
-0.465223	-0.0243895
-0.210756	-0.0386909
0.374698	-0.0431877
0.188279	-0.0460161
-0.486877	-0.0763492
-0.350251	-0.0303725
0.264287	-0.0707515
-0.0218435	-0.0647393
-0.486593	-0.065372
0.815717	-0.0584053
0.875912	-0.0705349
-0.0507937	-0.0510476
-0.317983	-0.0527229
0.134858	-0.0405886
0.00556862	-0.0115722
0.156272	-0.0735441
-0.367014	-0.0613346
-0.289059	0.00321801
0.0258745	-0.0342197
-0.0013492	-0.00510602
0.0582865	-0.0544044
-1.21459	-0.0513375
-0.0801611	-0.0883611
0.0244434	-0.0494812
-0.0530572	-0.0386541
0.443644	-0.0547514
-0.514689	0.013172
0.146357	-0.0630398
0.254433	-0.0758801
-0.541624	-0.0664292
-0.729399	-0.0387446
0.0358829	-0.008554
-0.27504	-0.048997
0.666635	-0.10791
-0.565583	-0.0648946
-0.64356	-0.0559406
-1.17175	-0.0198991
0.138285	-0.0750399
0.259764	-0.0432676
-0.0429965	-0.0871591
0.0395876	-0.0341683
-0.212121	-0.0555178
-0.760353	-0.0442105
-0.289631	-0.0908445
-0.318336	-0.0306305
-0.694273	-0.0150554
-0.0535963	-0.0689974
-0.251394	-0.0595826
-0.762515	-0.0454527
-0.374043	-0.0623739
0.282854	-0.0453074
-0.199377	-0.0334282
-0.84466	-0.0227262
0.0785882	-0.0493104
0.665571	-0.0581235
-0.449177	-0.0364432
-0.0453433	-0.0404427
0.809826	-0.0647609
-0.772539	-0.0409526
-0.119462	-0.0615821
-0.740561	-0.0267662
-0.778678	-0.0256535
-0.952661	-0.0198897
-0.36031	-0.0167792
0.521615	-0.0426493
-0.99766	-0.0241261
-0.394188	-0.0291682
-0.277201	-0.0406664
-0.635295	-0.0382323
-0.609985	-0.0464174
-0.789907	-0.0603503
0.0944369	-0.051498
-0.0575686	-0.058129
-0.722348	-0.0419578
0.168423	-0.0385533
-0.516369	-0.0257307
0.81014	-0.0406194
0.744122	-0.0737244
-0.460066	-0.0220307
-0.242492	-0.0743778
-0.152228	-0.0339611
-0.839298	-0.0161597
0.329868	-0.0594839
0.524845	-0.0474684
-0.520621	-0.038199
-1.02966	-0.0168816
-0.797117	-0.0227348
-0.0447023	-0.0331106
-0.109248	-0.0376912
-0.139657	-0.0363284
-1.04419	-0.0287027
-0.830231	-0.0277341
-0.0531228	-0.0249749
0.514499	-0.0394498
-0.441823	-0.0179525
-0.418305	-0.0105074
-0.434822	-0.0260892
1.15634	-0.036784
0.18376	-0.0524962
0.915116	-0.0140071
-0.0483084	0.0111342
0.814478	0.00430973
-0.317465	-0.0161975
-0.300887	-0.0223767
0.312396	-0.0253468
-0.0728888	-0.0600416
0.245619	-0.0776877
-0.673962	-0.00789391
0.30912	0.000619069
0.362904	-0.0685247
0.109642	-0.0710318
0.434121	-0.0814902
-0.825984	0.00323194
0.110185	-0.031014
-0.365871	-0.0158168
0.357746	-0.0475255
-0.318136	0.00927187
0.202707	0.00297255
0.417483	-0.0201529
-0.0160961	-0.0241239
-0.0669692	-0.0131062
0.00830911	-0.0539394
0.197166	-0.0746451
-0.437346	-0.0800856
0.222617	-0.0259036
-0.109046	-0.0249765
-0.0183034	-0.0632944
0.588856	-0.0163737
0.199073	-0.0906316
0.207913	-0.0961708
0.365753	-0.021546
0.364439	-0.101423
-0.419474	-0.0172124
0.460092	-0.00939932
0.288341	0.00786301
-0.0301659	-0.0310345
-0.0468111	-0.0499156
0.265952	-0.0200714
-0.243622	-0.00423272
-0.240506	0.00120537
0.0998873	-0.0293869
-0.021626	-0.0272709
0.487989	-0.0584477
-0.218653	-0.00810256
-0.437733	-0.0370839
0.0858429	-0.0109076
0.150182	4.26804e-05
0.208175	0.00354287
0.891578	-0.0336547
0.131941	-0.0283609
0.0352166	-0.0173278
-0.0677613	-0.0744249
0.0434078	-0.0261796
-0.0342834	-0.0705481
0.15841	-0.0767437
1.16482	-0.0825468
0.205181	-0.0229449
-0.0395351	-0.0416955
-0.468595	-0.0132684
0.17908	-0.0830576
0.560639	-0.00455682
-0.506278	-0.0603156
-0.742459	-0.0369534
0.486271	-0.0263987
-0.11186	-0.0872935
-0.0695258	-0.00419973
-0.273151	-0.0370934
0.0192286	-0.0576192
0.0461219	-0.0214498
0.251194	-0.0369442
-0.270887	-0.0736193
-0.114039	-0.0407708
-0.0117792	-0.0360764
-0.138328	0.00249371
0.544602	-0.0576707
0.0167622	-0.0113477
0.217571	-0.0631969
-0.0609356	-0.000196135
0.453568	-0.0491777
-0.327969	-0.070873
0.0584343	0.00969853
0.0193415	-0.0158641
-0.566432	-0.0463558
0.518528	-0.00680419
0.142568	-0.0014837
0.803832	-0.0784598
0.176175	-0.00920611
0.75878	-0.0587096
0.197351	-0.0238124
-0.162986	-0.00223728
0.338644	-0.0139217
0.0426901	0.00732086
-0.206437	0.0111896
0.274984	-0.0327799
0.130616	-0.00230131
-0.00271026	-0.00904882
0.313861	0.00287755
0.0274244	0.00721955
-0.0555674	0.00128628
0.261133	-0.075053
-0.172378	0.0120202
-0.195801	-0.00912209
-0.328768	0.00409613
-0.318704	0.0104489
-0.00221513	-0.000170484
-0.357468	0.0055551
0.274079	-0.0926274
0.0276417	-0.100745
0.0678501	-0.0446854
0.183131	-0.0226068
0.296283	-0.106222
-0.485401	-0.0896729
-0.23897	0.00754216
-0.0807954	-0.00529856
-0.966567	0.0262133
-0.302587	-0.0529575
-0.394802	-0.0508098
-0.560813	-0.0105773
0.466755	-0.0784757
1.57525	-0.0671019
0.489239	-0.0471994
0.719742	-0.0600997
-0.0926829	-0.0451095
-0.63794	-0.0589321
-0.10399	-0.083166
0.0421872	-0.0521273
-0.230837	-0.0387036
0.476996	-0.0500513
0.217533	-0.0428852
0.318914	-0.0345794
-0.750585	-0.020686
0.0863309	-0.00426014
0.186344	-0.0843047
-0.780799	-0.0102274
-0.449677	-0.0187436
-0.263427	-0.0361859
-0.489398	-0.0262307
0.71468	-0.0306237
0.0140546	-0.0207215
0.827917	-0.0894846
0.744229	-0.00752339
-0.370967	0.00587089
0.0824236	-0.028065
0.177741	-0.00405399
-0.447755	-0.0695461
-0.26721	-0.0221971
-0.468768	-0.0265786
0.126266	-0.0222803
0.196072	-0.0713557
0.367779	-0.010093
-0.311732	-0.0322475
-0.253843	0.00527185
-0.447039	-0.0152783
0.658023	-0.0308357
-0.218282	0.018584
0.140698	-0.053745
0.319921	0.00611005
0.370783	-0.026784
0.21264	-0.0152981
-0.316862	-0.0120891
0.0210761	-0.0311825
-0.864609	-0.0383591
-0.0141343	-0.0172577
-0.0110262	0.00869383
0.659852	-0.0421933
-0.480165	0.0266754
-0.0214038	-0.0158075
0.0810518	-0.083162
-0.0920739	0.00175176
0.701524	-0.021141
-0.0144377	-0.019186
0.0685481	0.00115814
-0.0427943	-0.0331545
0.267917	-0.0306872
0.156349	0.00563947
-0.00444644	-0.020025
-0.811264	-0.00245587
-0.106856	-0.00791258
-0.0444404	-0.00399835
0.361948	-0.0307648
0.104736	-0.0222046
-0.351864	-0.021514
-0.135902	-0.0122971
-0.0147598	-0.00488137
0.444115	-0.0447337
-0.280846	-0.00755297
0.313021	-0.024019
-0.197695	-0.010978
-0.186441	-0.00163979
0.310815	-0.0115931
-0.241916	-0.000697442
-0.740146	-0.00910092
0.232389	-0.0118511
-0.674636	-0.00319023
0.205552	-0.0260184
-0.143711	-0.0192249
-0.358645	0.017486
-0.00948817	-0.020932
0.0221015	-0.0201328
-0.211353	-0.0441663
0.05445	-0.0619221
0.385037	-0.00445652
0.154411	-0.0288126
-0.406092	0.00267126
0.0993797	-0.0189472
0.265405	-0.0257982
0.0261005	-0.00417192
0.25471	-0.011655
-0.320759	-0.000738169
-0.539991	-0.0309128
0.13756	-0.0197237
0.0115019	-0.0132481
-0.0392564	-0.00624265
-0.107902	-0.0257263
-0.317226	0.00850741
-1.07371	-0.00316986
0.0345608	-0.00947537
0.059782	0.0114179
-0.125553	-0.00447003
0.0419819	-0.00888443
-0.170862	0.0222575
0.193893	-0.0101937
0.188585	-0.00198064
-0.190802	-0.00889078
0.189399	-0.0150393
-0.523557	-0.0364102
0.524471	-0.0384018
-1.18678	-0.00475788
-0.357976	0.00902205
0.249067	-0.00175602
-0.730406	0.00883397
0.15555	-0.0622509
-0.00731929	0.0100024
0.58029	-0.0143247
-0.124908	-0.063124
-0.259164	-0.0602769
-0.47197	0.00155032
-0.0534924	0.0142252
-0.383933	0.0193452
-0.417349	-0.0299249
0.495405	-0.0548735
-0.625434	0.00581711
0.448998	-0.0494804
0.283796	-0.0553384
-0.158561	-0.0369525
-0.237446	-0.0034288
0.306304	-0.0490293
-0.0663205	-0.0264235
-0.0730482	0.0111285
-0.956756	-0.00622334
0.358061	-0.0968716
-0.731918	-0.0275136
0.0441012	-0.064135
0.216018	-0.00869045
-0.492543	-0.0432668
-0.541825	0.0210842
0.249373	-0.0407215
-0.351412	0.0153303
0.457634	0.0165804
0.0388623	-0.0108986
-0.182523	-0.010061
-0.283893	0.00264533
-0.767189	-0.00314911
0.771064	-0.0244216
0.355249	-0.0228731
-0.207046	-0.02826
0.563375	0.00306306
-0.867064	-0.00237616
-0.385218	-0.0374735
0.0298547	0.000460739
-0.249022	0.0239982
-0.182206	0.00137579
-0.372127	-0.00201519
0.549059	-0.0130927
-0.0263941	-0.0220623
0.683177	-0.00283965
-0.701153	0.0108589
0.356523	-0.107184
-0.215353	-0.0208549
-0.0123084	-0.0226888
-0.313202	-0.000102769
0.505263	-0.0256723
-0.391456	0.0271088
-0.0600932	0.00301143
0.482966	-0.029528
-0.324285	-0.02548
-0.654973	0.0038423
0.0680581	-0.0255151
0.757901	-0.0317392
-0.103507	-0.0051441
0.287202	-0.024704
0.14386	-0.0386676
0.263396	0.00554874
0.470444	-0.0101635
-0.235454	0.00997553
-0.654344	-0.0140729
-0.0373875	-0.014592
-0.107399	-0.0302017
-0.108891	-0.0194052
-0.315482	-0.0178303
-0.418975	-0.00810302
-0.0985479	-0.0220948
0.455386	-0.0277099
-0.537983	-0.00494258
0.0504119	-0.0601695
-0.537435	-0.0481764
-0.787495	-0.0175261
0.036524	-0.0724453
0.428037	-0.0681993
-0.0972697	-0.0017047
-0.302601	0.0209734
-0.265105	-0.0635492
0.228086	0.00299381
0.111408	-0.010168
-0.864695	-0.0529673
-0.483427	0.029957
-0.220789	-0.0116691
0.0441757	-0.0299498
-0.0200559	-0.0212751
-0.408284	-0.00575759
-0.721868	-0.00226102
-0.408993	0.0241247
-0.553696	0.0241214
-1.03046	0.0160881
0.453896	-0.0446317
-0.667498	0.0130142
-0.61008	-0.0166554
0.241778	-0.0482532
-0.589767	0.00171176
0.39774	0.00121953
0.0542414	0.00345297
-0.678483	-0.00748842
0.280235	-0.0390134
-0.650935	-0.00114778
-0.043857	0.00946746
-0.352962	0.0042143
0.252294	0.00985564
1.08182	-0.0100453
0.00392489	0.00434906
-0.39811	-0.0212288
0.279031	0.00946743
-0.36694	0.00880895
0.147765	-0.023655
-0.599697	-0.0209277
0.353379	-0.0476828
0.326342	-0.0613264
0.280577	-0.053049
-0.116785	-0.0627365
0.0363218	-0.0741367
-0.337208	-0.0345567
0.435849	-0.0869432
0.369154	-0.0790675
0.180735	-0.0346312
-0.390495	-0.0589073
-0.347259	-0.0504846
0.203519	-0.0702068
0.00300114	-0.075419
0.159855	-0.050287
0.0898328	-0.0540767
-0.140831	-0.00877493
-0.183066	-0.0419244
-0.0133057	-0.0432438
-0.167856	-0.0595494
-0.281236	-0.0365096
-0.317296	-0.0357085
-0.471992	-0.0614283
0.177483	-0.0672407
0.292448	-0.0701115
-0.277824	-0.0599753
-0.568368	-0.0590797
-0.493213	-0.0429811
-0.323262	-0.0690867
-0.509407	-0.0660478
0.446611	-0.0876315
-0.756401	-0.0301728
-0.138	-0.0866095
0.130767	-0.066971
0.178127	-0.0412791
-0.705788	-0.0593722
-0.234061	-0.0297773
-0.0556408	-0.0918065
0.0739829	-0.0593621
0.196662	-0.00911962
-0.0922746	-0.0602904
0.56547	-0.0963577
-0.317256	-0.0842036
-0.541099	-0.0638953
-0.00446976	-0.0827858
-0.0388859	-0.0318039
-0.476995	-0.0464791
-0.0547728	-0.0703432
0.94004	-0.0434381
-0.782909	-0.0394585
0.147728	-0.0558108
-0.309615	-0.0426577
0.0880667	-0.0428401
-0.404182	0.00715207
-0.778884	-0.0510023
0.239721	-0.0751744
-0.375704	-0.0566435
0.0243532	-0.0278514
0.173197	-0.0854933
0.116193	-0.0368292
-0.603317	-0.0570792
0.240033	-0.0711894
-0.476815	-0.0558657
0.213164	-0.0564674
0.171494	-0.0779116
-0.192168	-0.07798
0.126858	-0.0810169
-0.238715	-0.0249798
-0.139471	-0.0590464
0.0261103	-0.00154563
0.419374	-0.0774936
-0.128239	-0.0612807
-0.515429	-0.00213904
-0.338699	-0.0698863
0.0270068	-0.0570531
0.246612	-0.0662333
0.155951	-0.0634146
0.104332	-0.0796825
-0.419616	-0.0672394
-0.27612	-0.0552107
0.287135	-0.0722003
-0.402998	-0.0314759
-0.646568	-0.0356752
-0.473319	-0.0371501
-0.363609	-0.0665054
-0.578912	-0.0354829
-0.286867	-0.0894647
-0.491783	-0.0347935
-0.128963	-0.0717659
-0.11395	-0.0390789
0.615978	-0.0545972
-0.088408	-0.0373862
-0.399513	-0.0315172
-0.214035	-0.0299614
0.403877	-0.0444989
0.203683	-0.0429052
0.293109	-0.0406563
0.00641905	-0.0406475
-0.492066	-0.0258973
-0.415032	-0.0323517
-0.49692	-0.0647103
0.68678	-0.0815721
0.583681	-0.0598992
-0.0481734	-0.0797422
-0.372715	-0.0674748
0.398446	-0.0941375
-0.248655	-0.0190933
-0.346673	-0.0304439
-0.263957	-0.0629441
-0.018804	-0.0832557
-0.671069	-0.0465934
0.614202	-0.0676764
0.215615	-0.0461227
-0.100341	-0.0361075
-0.224998	-0.0408726
0.139414	-0.031963
-0.315322	-0.0575433
0.634563	-0.0258988
-0.116142	0.0170072
-0.228858	-0.0163009
0.307832	-0.0235825
-0.309121	-0.0127018
0.380431	-0.0302777
-0.272745	0.022559
-1.01532	-0.035819
0.220961	-0.0410207
-0.553181	-0.00718662
-0.0628187	0.0218846
0.145762	0.0183064
-0.648465	0.0443147
-0.0908909	0.0150372
-0.330233	-0.00044963
0.0906355	-0.0341122
-0.38477	-0.0420924
-0.199607	-0.0361514
-0.809151	-0.0383564
-0.767172	-0.00370313
-0.0249175	-0.0190299
0.0953515	-0.0713243
0.313004	-0.0766961
0.510985	-0.0581304
-0.770465	-0.0457809
1.0661	-0.0658557
-0.259723	0.019374
-0.236897	-0.00573569
-0.629958	-0.00353288
0.685635	-0.0333453
0.328138	-0.0802299
-0.324098	-0.0736763
-0.487587	-0.0133156
-0.961635	-0.0242085
-0.36048	-0.0415866
-0.338393	0.0224994
-0.659748	-0.00585043
0.0193649	-0.0689497
-0.881305	0.0130644

## Sheet: Fig_6_F
Global Longitudinal Phenotypic Score	Rate of change in visuospatial ability (per year)
-0.0865642	-0.0609868
-0.725019	-0.0196774
0.569241	-0.0282429
-0.017114	-0.0853756
1.16708	-0.0593138
0.0938787	-0.0352267
0.182894	-0.0358989
0.941827	-0.0774076
0.257545	-0.0535777
1.02222	-0.0765381
0.618618	-0.0674179
-0.188296	-0.0410059
-0.0992755	-0.0410946
0.0128964	-0.0290086
0.478124	-0.0373514
-0.0785864	-0.0596318
0.699975	-0.097133
0.185243	-0.0612697
0.332287	-0.0378808
1.15237	-0.0666094
0.155397	-0.0371962
-0.63246	-0.0382895
0.812116	-0.0680024
1.14118	-0.071567
0.260721	-0.0469238
0.393992	-0.0261811
-0.0710066	-0.0426592
0.923724	-0.0254159
0.348833	-0.0368166
0.515161	-0.0571692
0.243474	-0.0529458
-0.598509	-0.0699564
0.64254	-0.0743783
-0.380115	-0.0433148
0.446351	-0.0754985
0.441845	-0.115386
0.542726	-0.0340258
-0.986715	0.0135077
0.817006	-0.0518957
-0.166872	-0.0536441
-0.679989	-0.014509
1.38092	-0.0593438
0.0662458	-0.0739426
0.80134	-0.0752576
1.15205	-0.0517758
1.27497	-0.0475643
0.155604	-0.0729342
0.0863389	-0.0436177
0.311631	-0.0523651
0.31013	-0.0575183
0.0110885	-0.0120843
-0.870647	-0.0212549
1.22026	-0.0356319
-0.710433	-0.0323789
1.2012	-0.0363157
0.229207	-0.0374694
0.267186	-0.0223302
-0.0686593	-0.0189049
1.41142	-0.0576139
1.03303	-0.00911567
-0.838386	0.00725433
0.0569093	-0.0397488
0.490537	-0.0208535
0.0143741	-0.0514205
0.807684	-0.0278023
0.548952	-0.0495639
-0.351473	-0.00252328
0.322369	-0.0367056
-0.443722	-0.0091138
0.875004	-0.026256
-0.0287232	-0.0369709
0.586707	-0.0673368
0.117091	-0.023783
0.136099	-0.040944
0.562291	-0.0674661
0.404207	-0.00544619
0.234078	-0.0144595
1.14591	-0.00930543
-0.665192	-0.0348339
0.932042	-0.0708619
-0.569798	0.000293139
-0.0781268	-0.0223236
0.53891	-0.0139993
0.345329	-0.0213468
-0.0752797	-0.0813332
-1.0829	0.00436981
0.135137	-0.036793
0.419299	-0.0546819
0.437157	-0.0377468
0.791494	-0.0143761
-0.0190025	-0.0101142
0.913548	-0.020417
-0.14731	-0.0268706
-0.243429	-0.0336813
0.144104	-0.027829
-0.352651	-0.00774382
0.422277	-0.0594207
0.910845	-0.0442608
0.106868	-0.00995725
0.953182	-0.00755468
0.00309899	-0.0353722
0.00549284	-0.0160896
-0.618415	-0.0278356
-0.478112	-0.00338096
0.598346	0.0116244
0.045981	-0.0233993
0.203844	-0.00920692
0.0303278	-0.0596474
-0.232829	0.00602915
0.109151	-0.0154426
-0.967256	0.00420506
0.299779	-0.0552171
-0.0506371	-0.0304976
1.17199	-0.0185958
-0.583174	-0.00940258
0.238942	-0.0401989
0.725541	-0.0432504
0.170167	-0.0168487
0.789961	-0.0614428
1.7515	-0.0351767
0.276661	-0.00684138
-0.120217	0.022401
0.163691	-0.0409237
1.1178	-0.0423715
-0.594793	-0.00334252
-0.513384	-0.0259085
-0.349031	0.0040286
-0.336239	-0.0187005
-0.369697	-0.0198037
-0.211145	-0.016922
0.704337	-0.0240973
0.657258	-0.0637795
-0.340414	-0.0324935
1.34882	-0.0711169
0.160311	0.00576057
-0.124039	0.002497
-0.374436	-0.0205265
0.212713	-0.0197308
0.687028	-0.0712487
-0.934239	-0.0125155
-0.744879	-0.0502999
1.83243	-0.0709431
-0.0296467	-0.0421973
0.0269826	-0.0547774
0.404052	-0.0684116
0.523969	-0.033459
-0.180654	-0.0413404
0.17737	-0.0467445
-0.106239	-0.0727644
1.41472	-0.072125
0.86819	-0.0545141
-0.0943009	-0.0468889
1.55209	-0.0253289
0.152878	-0.032109
-0.433967	-0.0105891
-0.0563637	-0.0372836
0.778606	-0.0527577
0.702071	-0.0924451
0.618997	-0.0434481
0.861398	-0.0393255
0.485217	-0.0438246
0.405055	-0.0548454
0.234071	-0.0625033
0.996743	-0.0480511
-0.434152	-0.0352115
0.676124	-0.0549094
0.295082	-0.0874251
-0.781458	-0.0372708
-0.0756891	-0.0292375
0.127826	-0.0149528
0.0352624	-0.0642606
-0.629927	-0.00579291
-0.53565	0.00110544
0.100127	-0.128076
0.892984	0.000446582
0.562966	-0.0328192
-0.454953	-0.0507539
-0.258016	-0.0179161
0.58872	-0.0213394
0.0495946	-0.0203287
0.415083	-0.0507889
0.361906	-0.0848151
-0.281439	-0.0188613
-0.699205	-0.00493832
0.271396	-0.0242078
0.177377	-0.0453217
-0.541555	-0.0235904
-0.0816328	-0.0806639
-0.0629463	-0.0407282
-1.24435	0.00110665
0.513615	-0.0288388
0.77854	-0.0309039
-0.452447	-0.0189015
0.16571	-0.0483307
-0.0779716	-0.00602299
0.368296	-0.00298446
-0.328742	-0.0177692
-0.0936359	-0.034069
-0.655801	-0.00668071
0.146308	-0.0337734
1.52977	-0.0441718
0.348991	-0.0430816
0.262596	-0.0190197
-0.324899	-0.0501708
0.93521	-0.0459248
-0.320467	-0.0077789
-0.576501	-0.0580672
1.12933	-0.0289892
0.213831	-0.0470954
0.0137855	-0.0186047
0.0944037	-0.0195604
0.690886	-0.0449243
0.265865	-0.0131644
0.874791	-0.0462131
-0.256232	-0.00129702
-1.41184	-0.0189873
-0.555203	-0.0285089
0.176802	-0.0230525
0.566533	-0.0198338
0.596282	-0.0449962
0.622507	-0.0513755
-1.07477	-0.0120814
0.789668	-0.0238968
-0.373501	-0.0217337
0.130524	-0.0481681
0.399081	-0.0311585
0.687114	-0.0506469
-0.103802	0.0166607
0.629161	-0.0488198
-0.126383	0.0140385
-0.967887	-0.00236277
-0.0862058	-0.0135451
-0.550881	-0.016752
0.26054	-0.062714
0.464479	-0.024448
-0.552095	0.0103365
-0.526034	-0.0462581
-1.17981	-0.0264737
1.44663	-0.0323213
-0.782679	-0.0182145
-0.340445	-0.0226293
-0.0923172	-0.00445136
0.609511	-0.04215
0.233255	-0.0156449
-0.300757	-0.0429383
-1.02918	-0.0155193
0.465189	-0.0567695
-0.316005	0.00160158
-0.151548	0.0162266
-0.316675	-0.0414795
-0.0513492	-0.0349404
0.922411	-0.0353854
0.206535	-0.0591966
0.391468	-0.0487897
0.912294	-0.0520897
0.275903	-0.0551765
-0.889087	-0.0309961
0.386423	-0.041392
0.292855	-0.0319362
0.247941	-0.0349372
0.932828	-0.041474
-0.10764	-0.0301809
0.620217	-0.0634127
-1.08705	-0.014074
-0.988678	-0.0515698
0.521321	-0.0483811
-0.546131	-0.0371949
0.0389467	-0.0285848
0.467503	0.00695926
-0.152286	-0.0346485
-0.30245	-0.0193308
-0.294961	-0.0361106
0.393273	-0.0527701
0.0638069	-0.0245162
-0.114448	-0.0514468
0.0169227	-0.0273965
-0.234792	-0.0473257
-0.0178217	-0.0455072
0.0414476	-0.0375913
-0.440302	-0.0186347
-0.622681	-0.0386203
-0.33939	-0.0358793
-0.0426199	-0.0373131
-0.279632	-0.0138157
-0.347958	-0.0265215
-0.222506	-0.0546176
-0.776551	-0.0380737
0.670243	-0.0484166
0.0081644	-0.0494607
0.421347	-0.033423
0.0962919	-0.0418156
0.123053	-0.0507241
-0.29899	-0.0249039
-0.465223	-0.0286405
-0.210756	-0.0594205
0.374698	-0.0466024
0.188279	-0.0475052
-0.486877	-0.0423411
-0.350251	-0.0274056
0.264287	-0.0468667
-0.0218435	-0.0384848
-0.486593	-0.030338
0.815717	-0.0636622
0.875912	-0.0397884
-0.0507937	-0.0146274
-0.317983	-0.0207332
0.134858	-0.0411926
0.00556862	-0.0501824
0.156272	-0.0653857
-0.367014	-0.0165728
-0.289059	-0.015594
0.0258745	-0.0154475
-0.0013492	-0.0240251
0.0582865	-0.0286408
-1.21459	-0.00661047
-0.0801611	-0.0535821
0.0244434	-0.0362612
-0.0530572	-0.0138415
0.443644	-0.0477462
-0.514689	0.00567583
0.146357	-0.0408005
0.254433	-0.0408728
-0.541624	-0.0156064
-0.729399	-0.0334856
0.0358829	-0.0103405
-0.27504	-0.0369085
0.666635	-0.0461575
-0.565583	-0.0437596
-0.64356	-0.0421903
-1.17175	-0.0105572
0.138285	-0.0469854
0.259764	-0.0186095
-0.0429965	-0.0374525
0.0395876	-0.0344863
-0.212121	-0.00936738
-0.760353	-0.0474498
-0.289631	-0.0478679
-0.318336	-0.0356625
-0.694273	-0.0392668
-0.0535963	-0.0698735
-0.251394	-0.0524512
-0.762515	-0.0224099
-0.374043	-0.0542487
0.282854	-0.0405066
-0.199377	-0.024658
-0.84466	-0.0261717
0.0785882	-0.0249255
0.665571	-0.0440107
-0.449177	-0.0359228
-0.0453433	-0.0509651
0.809826	-0.0627562
-0.772539	-0.0304975
-0.119462	-0.0491919
-0.740561	-0.0226971
-0.778678	-0.0262101
-0.952661	-0.0127427
-0.36031	-0.0373823
0.521615	-0.0275415
-0.99766	-0.0232762
-0.394188	-0.0378014
-0.277201	-0.0327363
-0.635295	-0.0408223
-0.609985	-0.0341095
-0.789907	-0.00562249
0.0944369	-0.0328202
-0.0575686	-0.0430096
-0.722348	0.0142682
0.168423	-0.0572193
-0.516369	-0.0417796
0.81014	-0.0180965
0.744122	-0.0458102
-0.460066	-0.0262289
-0.242492	-0.0512109
-0.152228	-0.0382105
-0.839298	-0.0338035
0.329868	-0.0152931
0.524845	-0.070201
-0.520621	-0.0326549
-1.02966	-0.0520238
-0.797117	0.0104559
-0.0447023	-0.0532311
-0.109248	-0.0415908
-0.139657	-0.0227274
-1.04419	-0.0350155
-0.830231	-0.0451512
-0.0531228	-0.0463955
0.514499	-0.0420381
-0.441823	-0.02567
-0.418305	-0.0299493
-0.434822	-0.0162202
1.15634	-0.0140276
0.18376	-0.0410146
0.915116	-0.0382174
-0.0483084	-0.0497462
0.814478	0.0136945
-0.317465	0.0122716
-0.300887	-0.0236259
0.312396	-0.0587623
-0.0728888	-0.0289505
0.245619	-0.0402548
-0.673962	-0.0451367
0.30912	-0.00742458
0.362904	-0.0620297
0.109642	-0.0480649
0.434121	-0.0427364
-0.825984	-0.012464
0.110185	-0.0264651
-0.365871	-0.052105
0.357746	-0.0186184
-0.318136	-0.0288408
0.202707	0.00424381
0.417483	-0.0770445
-0.0160961	-0.0287447
-0.0669692	-0.0209437
0.00830911	-0.0297119
0.197166	-0.016395
-0.437346	-0.0601042
0.222617	-0.0561832
-0.109046	-0.0107863
-0.0183034	-0.0268554
0.588856	-0.00687367
0.207913	-0.0390725
0.365753	-0.025398
0.364439	-0.0390367
-0.419474	-0.00560699
0.460092	-0.0115232
0.288341	0.00598678
-0.0301659	-0.0300249
-0.0468111	-0.024281
0.265952	-0.00844536
-0.243622	-0.0184383
-0.240506	-0.0212842
0.0998873	-0.0340551
-0.021626	-0.0383475
0.487989	-0.031327
-0.218653	0.0117708
-0.437733	-0.00923254
0.0858429	-0.022543
0.150182	-0.0257721
0.208175	0.00404974
0.891578	-0.0125672
0.131941	-0.0557816
0.0352166	-0.00337552
-0.0677613	-0.0206194
0.0434078	-0.0459872
-0.0342834	-0.00609547
0.15841	-0.0417645
1.16482	-0.0509856
0.205181	-0.0289622
-0.0395351	-0.0467042
-0.468595	-0.0191493
0.17908	-0.0370892
0.560639	0.00170271
-0.742459	-0.0182574
0.486271	-0.0216186
-0.0695258	0.00855287
-0.273151	-0.0216706
0.0192286	-0.0202808
0.0461219	-0.00560565
0.251194	-0.0257296
-0.270887	-0.0272868
-0.114039	-0.0248265
-0.0117792	-0.0303686
-0.138328	0.00663542
0.0167622	0.00672082
0.217571	-0.0276086
-0.0609356	0.0130747
0.453568	-0.0274373
-0.327969	-0.0393014
0.0584343	-0.0203379
0.0193415	-0.0257891
-0.566432	-0.00721182
0.518528	-0.0242414
0.142568	0.0091734
0.803832	-0.0396084
0.176175	-0.0191246
0.75878	-0.0484109
0.197351	-0.0244855
-0.162986	0.00636401
0.338644	-0.00677605
0.0426901	-0.0196691
-0.206437	0.0144484
0.274984	-0.0609965
0.130616	-0.00794915
-0.00271026	-0.00915162
0.313861	-0.00946109
0.0274244	-0.0144173
-0.0555674	-0.00946535
0.261133	-0.0263328
-0.172378	0.020484
-0.195801	-0.00159117
-0.328768	-0.027262
-0.318704	0.0274459
-0.00221513	0.0259129
-0.357468	0.00189111
0.274079	-0.0407934
0.0678501	-0.0308369
0.183131	-0.00333837
0.296283	-0.0433943
-0.23897	0.00336833
-0.0807954	-0.0156451
-0.966567	0.000996257
-0.302587	-0.0280837
-0.394802	-0.0261147
-0.560813	-0.024808
0.466755	-0.0218912
1.57525	-0.0211415
0.489239	-0.0395176
0.719742	-0.0291559
-0.0926829	-0.0324034
-0.63794	-0.0269457
-0.10399	-0.0180605
-0.230837	-0.0379159
0.217533	-0.0298783
0.318914	-0.0331181
-0.750585	-0.00929052
0.0863309	-0.0282323
0.186344	-0.0291655
-0.780799	0.0153203
-0.449677	-0.0131043
-0.263427	-0.0406776
-0.489398	-0.0260694
0.71468	-0.0234185
0.0140546	-0.0163624
0.827917	-0.00305049
0.744229	-0.0161575
-0.370967	-0.045083
0.0824236	-0.0186355
0.177741	0.0354263
-0.26721	-0.0228924
-0.468768	-0.0202031
0.126266	-0.00409975
0.196072	-0.0289864
0.367779	-0.0171108
-0.311732	-0.0429555
-0.253843	-0.00513521
-0.447039	-0.0124412
0.658023	-0.0304506
-0.218282	0.0204866
0.140698	-0.0388262
0.319921	-0.00142454
0.370783	-0.0184467
0.21264	-0.0215889
-0.316862	-0.0247556
0.0210761	-0.0136706
-0.864609	-0.0492725
-0.0141343	-0.00666323
-0.0110262	-0.0514228
0.659852	-0.0216539
-0.480165	0.00240314
-0.0214038	-0.0176667
0.0810518	-0.042146
-0.0920739	-0.00284111
0.701524	-0.012969
-0.0144377	-0.020298
0.0685481	-0.00821941
-0.0427943	-0.0170075
0.267917	-0.0649089
0.156349	-0.019857
-0.00444644	-0.00899339
-0.811264	-0.0415775
-0.106856	-0.0431438
-0.0444404	-0.0340825
0.361948	-0.0521574
0.104736	-0.0186358
-0.351864	-0.00375059
-0.135902	-0.0637389
-0.0147598	0.00857084
0.444115	-0.0181709
-0.280846	-0.0124745
0.313021	-0.030134
-0.197695	-0.00842524
-0.186441	-0.00667742
0.310815	-0.0081041
-0.241916	0.00993675
-0.740146	-0.00737695
0.232389	-0.0169565
-0.674636	-0.0245829
0.205552	-0.0231988
-0.143711	-0.00760536
-0.358645	0.000940894
-0.00948817	-0.00310961
0.0221015	-0.0114375
-0.211353	-0.0135748
0.05445	-0.0202451
0.385037	-0.00992709
0.154411	0.00920567
-0.406092	0.00352417
0.0993797	-0.0209876
0.265405	-0.0264461
0.0261005	-0.0214423
0.25471	-0.0614052
-0.320759	0.011171
-0.539991	-0.0234726
0.13756	-0.0195744
0.0115019	-0.0133084
-0.0392564	-0.0198818
-0.107902	-0.0297606
-0.317226	-0.00591061
-1.07371	-0.0328141
0.0345608	-0.0200815
0.059782	0.0368897
-0.125553	-0.0301822
0.0419819	-0.0136032
-0.170862	0.0063376
0.193893	0.000345487
0.188585	-0.0127359
-0.190802	-0.00196596
0.189399	-0.0111923
-0.523557	-7.74172e-05
0.524471	-0.0863042
-1.18678	-0.0282461
-0.357976	0.00247916
0.249067	-0.0237138
-0.730406	0.0206299
0.15555	-0.0290612
-0.00731929	-0.0136268
0.58029	0.0227114
-0.124908	-0.0289294
-0.259164	-0.0288645
-0.47197	-0.0209048
-0.0534924	-0.00763171
-0.383933	0.0202667
-0.417349	-0.00747603
0.495405	-0.0246194
-0.625434	-0.0190682
0.448998	-0.0214941
-0.158561	-0.0364123
-0.237446	-0.00841431
0.306304	-0.0268235
-0.0663205	-0.0387496
-0.0730482	-0.0280565
-0.956756	-0.00146108
0.358061	-0.0342151
-0.731918	0.0106786
0.0441012	-0.0107639
0.216018	-0.0291082
-0.492543	-5.07907e-06
-0.541825	0.0187272
0.249373	-0.0123331
-0.351412	0.0016362
0.457634	-0.0505336
0.0388623	-0.0367857
-0.182523	-0.0261076
-0.283893	0.0169643
-0.767189	0.00734018
0.771064	-0.0186427
0.355249	-0.0111919
-0.207046	-0.0128159
0.563375	0.00277106
-0.867064	0.0109441
-0.385218	-0.038524
0.0298547	-0.0383573
-0.249022	-0.0322808
-0.182206	0.0174151
-0.372127	0.0105021
0.549059	-0.00697958
-0.0263941	-0.0103115
0.683177	-0.0198475
-0.701153	-0.0276382
0.356523	-0.0391348
-0.215353	-0.01461
-0.0123084	-0.0191526
0.505263	-0.0211316
-0.391456	0.00965582
-0.0600932	-0.00146885
0.482966	-0.0251998
-0.324285	-0.0087473
-0.654973	-7.0772e-06
0.0680581	0.00720926
0.757901	-0.0458636
-0.103507	0.00968405
0.287202	-0.0305619
0.14386	-0.050316
0.263396	-0.0192589
0.470444	-0.0217683
-0.235454	0.00731796
-0.654344	-0.0813479
-0.0373875	-0.0167044
-0.107399	-0.0160762
-0.108891	-0.0232355
-0.315482	-0.000996735
-0.418975	0.00921289
-0.0985479	-0.0228975
0.455386	-0.0151833
-0.537983	0.00240996
-0.537435	-0.0541873
-0.787495	0.0119674
0.036524	-0.0151654
0.428037	-0.0559948
-0.0972697	-0.0471457
-0.302601	0.0132453
-0.265105	-0.0214343
0.228086	0.00646219
0.111408	-0.011036
-0.864695	-0.00518854
-0.483427	0.0130323
-0.220789	0.00590789
0.0441757	-0.026668
-0.0200559	-0.00798934
-0.408284	-0.0266049
-0.721868	0.00720122
-0.408993	0.00777903
-0.553696	0.0373594
-1.03046	0.00806717
0.453896	-0.0280463
-0.667498	-0.000470702
-0.61008	-0.0450605
0.241778	-0.0352198
-0.589767	0.0096402
0.39774	-0.00217676
0.0542414	-0.00850926
-0.678483	0.0138509
0.280235	-0.020648
-0.650935	-0.0166216
-0.043857	-0.0090131
-0.352962	-0.00234647
0.252294	0.000406872
1.08182	0.000283326
0.00392489	-0.0275547
-0.39811	0.00846418
0.279031	-0.0129074
-0.36694	0.00454676
0.147765	-0.013497
-0.599697	-0.00768499
0.353379	-0.0137206
0.326342	-0.0289399
0.280577	-0.0190001
-0.116785	-0.0348694
0.0363218	-0.0213558
-0.337208	0.000531113
0.369154	-0.0271344
0.180735	-0.0284732
-0.390495	-0.0239471
-0.347259	-0.0191038
0.203519	-0.0281117
0.00300114	-0.0130979
0.159855	-0.0184884
0.0898328	-0.0265633
-0.140831	-0.0234142
-0.183066	-0.00796661
-0.0133057	-0.0251426
-0.167856	-0.0229554
-0.281236	-0.0198705
-0.317296	-0.010684
-0.471992	-0.0205056
0.177483	-0.0248323
0.292448	-0.0294374
-0.277824	-0.0525287
-0.568368	-0.0194636
-0.493213	-0.0179863
-0.323262	-0.0201534
-0.509407	-0.027069
0.446611	-0.0154328
-0.756401	-0.0131004
-0.138	-0.0451664
0.130767	-0.0277243
0.178127	-0.0192405
-0.705788	-0.018629
-0.234061	-0.0184938
-0.0556408	-0.0484265
0.0739829	-0.0258637
0.196662	-0.022539
-0.0922746	-0.0339075
0.56547	-0.0435483
-0.317256	-0.0417941
-0.541099	-0.0258792
-0.00446976	-0.0276359
-0.0388859	-0.00395342
-0.476995	-0.0149044
-0.0547728	-0.0273373
0.94004	-0.0416215
-0.782909	-0.0116326
0.147728	-0.0182121
-0.309615	0.000519016
0.0880667	-0.0130008
-0.404182	0.00661994
-0.778884	-0.0285248
0.239721	-0.026252
-0.375704	-0.0317047
0.0243532	-0.0100574
0.173197	-0.036558
0.116193	-0.0123995
-0.603317	-0.0197857
0.240033	-0.0141822
-0.476815	-0.0194548
0.213164	-0.0113378
0.171494	-0.0340298
-0.192168	-0.0284126
0.126858	-0.028834
-0.238715	-0.0267902
-0.139471	-0.0489211
0.0261103	-0.000974346
0.419374	-0.0358409
-0.128239	-0.0119414
-0.515429	-0.0178994
-0.338699	-0.0311835
0.0270068	-0.028888
0.246612	-0.0303421
0.155951	-0.00923888
0.104332	-0.0254716
-0.419616	-0.0326769
-0.27612	-0.0110849
0.287135	-0.0251785
-0.402998	0.00360494
-0.646568	-0.0160348
-0.473319	-0.013713
-0.363609	-0.0247069
-0.578912	0.00514034
-0.286867	-0.020154
-0.491783	0.0197659
-0.128963	-0.035236
-0.11395	-0.00930237
0.615978	-0.0236727
-0.088408	-0.0391689
-0.399513	-0.0114592
-0.214035	-0.052147
0.403877	-0.0203038
0.203683	-0.0508128
0.293109	-0.0147356
0.00641905	-0.0424222
-0.492066	-0.0267406
-0.415032	-0.00883279
-0.49692	-0.03337
0.68678	-0.0510205
0.583681	-0.0215673
-0.0481734	-0.00860578
-0.372715	-0.028375
0.398446	-0.0390174
-0.248655	-0.00402459
-0.346673	-0.0212217
-0.263957	0.0218896
-0.018804	-0.0461386
-0.671069	-0.0120048
0.614202	-0.0280078
0.215615	-0.0432988
-0.100341	-0.0540735
-0.224998	-0.00661518
0.139414	-0.00927329
-0.315322	-0.0326812
0.634563	0.00583288
-0.116142	-0.0159742
-0.228858	-0.0121803
0.307832	-0.0146973
-0.309121	-0.00596509
0.380431	-0.0117645
-0.272745	0.0198355
-1.01532	-0.0126011
0.220961	-0.0217592
-0.553181	-0.0744586
-0.0628187	-0.0328405
0.145762	-0.0043149
-0.648465	0.00532676
-0.0908909	0.0279284
-0.330233	0.00794312
0.0906355	0.00302701
-0.38477	-0.0340666
-0.199607	-0.00571842
-0.809151	-0.0195996
-0.767172	-0.0175302
-0.0249175	-0.00977031
0.313004	-0.0360021
0.510985	-0.0227275
-0.770465	-0.0223013
1.0661	-0.0134545
-0.259723	0.0104239
-0.236897	-0.0322532
-0.629958	-0.00142788
0.685635	0.00978128
0.328138	-0.0420867
-0.324098	-0.053019
-0.487587	-0.0111009
-0.961635	0.00196231
-0.36048	-0.0270589
-0.338393	-0.0216868
-0.659748	0.000986886
0.0193649	-0.0168737
-0.881305	0.01069
