# Supplementary material for: Longitudinal phenotypic aging metrics in the Baltimore Longitudinal Study of Aging
Source: Nat Aging. 2022 Jul 18;2(7):635–43. doi: 10.1038/s43587-022-00243-7 (PMC9997119; doi:10.1038/s43587-022-00243-7)
Supplement: Source Data Fig. 7 — Statistical source data. [file 43587_2022_243_MOESM6_ESM.xlsx]

## Sheet: Fig_7_A
Global Longitudinal Phenotypic Score	Rate of change in multi-morbidity index (per year)
-0.0865642	0.286984
-0.725019	0.16812
0.569241	0.288601
-0.017114	0.128723
1.16708	0.248975
0.0938787	0.324707
0.182894	0.156188
0.941827	0.204989
0.257545	0.281503
1.02222	0.347313
0.618618	0.252145
-0.188296	0.338051
-0.0992755	0.306204
0.0128964	0.366727
0.478124	0.325414
-0.0785864	0.436604
0.699975	0.644243
0.185243	0.366205
0.332287	0.209569
1.15237	0.330944
0.155397	0.0317739
-0.63246	0.315613
0.812116	0.437968
1.14118	0.335777
0.260721	0.210152
0.393992	0.273632
-0.0710066	0.219809
0.923724	0.380384
0.348833	0.0241323
0.515161	0.203979
0.243474	0.277424
-0.598509	0.305789
0.64254	0.542371
-0.380115	0.067622
0.446351	0.408927
0.441845	0.133854
0.542726	0.232676
-0.986715	0.128818
0.817006	0.359251
-0.166872	0.267784
-0.679989	0.179871
1.38092	0.199357
0.0662458	0.267385
0.80134	0.246115
1.15205	0.229356
1.27497	0.0809483
0.155604	0.141543
0.0863389	0.284665
0.311631	0.0337826
0.31013	0.392164
0.0110885	0.0850386
-0.870647	0.0405394
1.22026	0.333617
-0.710433	0.144288
1.2012	0.124118
0.229207	0.350048
0.267186	0.127976
-0.0686593	0.0241816
1.41142	0.266108
1.03303	0.0873701
-0.838386	0.128348
0.0569093	0.0379167
0.490537	0.246843
0.0143741	0.343134
0.807684	0.19653
0.548952	0.0991782
-0.351473	0.137332
0.322369	0.130208
-0.443722	0.167781
0.875004	0.211629
-0.0287232	0.197198
0.586707	0.225449
0.117091	0.232922
0.136099	0.215387
0.562291	0.169984
0.404207	0.359331
0.234078	0.0823875
1.14591	0.268472
-0.665192	0.253679
0.932042	0.112386
-0.569798	0.0660841
-0.0781268	0.0235053
0.53891	0.233964
0.345329	0.157569
-0.0752797	0.187238
-1.0829	-0.0191603
0.135137	0.193429
0.419299	0.443778
0.437157	0.15952
0.791494	0.0556069
-0.0190025	0.0198788
-0.14731	0.120674
-0.243429	0.202632
0.144104	0.194184
-0.352651	0.0634637
0.422277	0.100522
0.910845	0.271195
0.106868	0.0610312
0.953182	0.200814
0.00309899	0.0818397
0.00549284	0.0517362
-0.618415	0.0243915
-0.478112	0.240642
0.598346	0.178512
0.045981	0.302877
0.203844	0.23075
0.0303278	0.129889
-0.232829	0.142716
0.109151	0.26941
-0.967256	0.090186
0.299779	0.212215
-0.0506371	0.133329
1.17199	0.1256
-0.583174	0.110664
0.238942	0.075931
0.725541	0.291717
0.170167	0.0946583
0.789961	0.302573
1.7515	0.273199
0.276661	0.168274
0.163691	0.117751
1.1178	0.121091
-0.594793	0.191113
-0.349031	0.0984493
-0.369697	0.150653
-0.211145	0.0838522
0.657258	0.444729
-0.340414	0.188972
1.34882	0.105482
0.160311	0.114786
-0.124039	0.0888934
-0.374436	0.0362104
0.212713	0.108942
0.687028	0.275515
-0.934239	0.321761
-0.744879	0.273808
1.83243	0.271253
-0.0296467	0.185551
0.0269826	0.410339
0.404052	0.11065
0.523969	0.0753156
-0.180654	0.19844
0.17737	0.218541
-0.106239	0.134858
1.41472	0.268907
0.86819	0.15037
-0.0943009	0.275104
1.55209	0.385617
0.152878	0.164851
-0.433967	0.127381
-0.0563637	0.280423
0.778606	0.489568
0.702071	0.562597
0.618997	0.158857
0.861398	0.23516
0.485217	0.436292
0.405055	0.351541
0.234071	0.21479
0.996743	0.558229
-0.434152	0.384719
0.676124	0.217024
0.295082	0.209515
-0.781458	0.171185
-0.0756891	0.0685016
0.127826	0.232921
0.0352624	0.206307
-0.629927	0.293202
-0.53565	0.292335
0.100127	0.163762
0.892984	0.235916
0.562966	0.312032
-0.454953	0.327628
-0.258016	0.153267
0.162587	0.242136
0.0495946	0.127056
0.415083	0.214826
0.361906	0.152341
-0.699205	0.221162
0.177377	0.204172
-0.541555	0.05747
-0.0816328	0.137593
-0.0629463	0.302772
-1.24435	0.0904074
0.513615	0.269843
0.77854	0.13644
-0.452447	0.201308
0.16571	0.210194
0.272134	0.274537
-0.0779716	0.236293
0.368296	0.0937496
-0.0936359	0.221043
-0.655801	0.151822
0.146308	0.21493
1.52977	0.205954
0.348991	0.195004
0.262596	0.106926
-0.324899	0.336268
0.93521	0.198286
-0.576501	0.0907593
1.12933	0.178111
0.213831	0.183429
0.0944037	0.20413
0.690886	0.090859
0.265865	0.292078
0.874791	0.0341069
-0.256232	0.162588
-1.41184	0.196896
-0.555203	0.164425
0.176802	0.170336
0.596282	0.196237
0.622507	0.112656
-1.07477	0.176675
-0.373501	0.125239
0.130524	0.323619
0.687114	0.198775
-0.103802	0.043011
0.629161	0.147679
-0.0862058	0.236849
-0.550881	0.0476036
0.26054	0.240563
0.464479	0.19868
-0.552095	0.0206697
-0.526034	0.433372
-1.17981	0.484534
1.44663	0.253784
-0.782679	0.0266902
-0.340445	0.0294012
0.609511	0.270632
0.233255	0.0118397
-0.300757	0.271816
-1.02918	0.124285
0.465189	0.250847
-0.316005	0.225224
-0.316675	0.372314
-0.0513492	0.0413151
0.922411	0.0784872
0.206535	0.311361
0.391468	0.40214
0.912294	0.251309
0.275903	0.122902
-0.889087	0.232267
0.386423	0.348806
0.292855	0.203517
0.247941	0.464775
0.932828	0.652044
-0.10764	0.228339
0.620217	0.242983
-1.08705	0.141021
-0.988678	0.166835
0.521321	0.444253
-0.546131	0.168451
0.0389467	0.400127
-0.152286	0.201066
-0.30245	0.33371
-0.294961	0.237976
0.393273	0.153179
0.0638069	0.110805
-0.114448	0.311922
0.0169227	0.11749
-0.234792	0.364361
-0.0178217	0.219079
0.0414476	0.204819
-0.440302	0.270269
-0.622681	0.298375
-0.33939	0.167829
-0.0426199	0.279425
-0.279632	0.147724
-0.347958	0.386822
-0.222506	0.240007
-0.776551	0.369157
0.670243	0.477272
0.0081644	0.394208
0.421347	0.223134
0.0962919	0.18691
0.123053	0.329062
-0.29899	0.352127
-0.465223	0.128381
-0.210756	0.122926
0.374698	0.237442
0.188279	0.440435
-0.486877	0.70429
-0.350251	0.285133
0.264287	0.338022
-0.0218435	0.428848
-0.486593	0.267099
0.815717	0.128774
0.875912	0.387304
-0.0507937	0.304985
-0.317983	0.196406
0.134858	0.137177
0.00556862	0.174074
0.156272	0.322897
-0.367014	0.358437
-0.289059	0.294283
0.0258745	0.113934
-0.0013492	0.0443647
0.0582865	0.142232
-1.21459	0.403001
-0.0801611	0.458474
0.0244434	0.332856
-0.0530572	0.185236
0.443644	0.310173
-0.514689	0.0127632
0.146357	0.410824
0.254433	0.187785
-0.541624	0.286544
-0.729399	0.272886
0.0358829	0.0615242
-0.27504	0.464057
0.666635	0.213484
-0.565583	0.277718
-0.64356	0.272445
-1.17175	0.164232
0.138285	0.760285
0.259764	0.342878
-0.0429965	0.27254
0.0395876	0.201236
-0.212121	0.158371
-0.760353	0.308965
-0.289631	0.343039
-0.318336	0.0722524
-0.694273	0.153729
-0.0535963	0.365763
-0.251394	0.333102
-0.762515	0.519226
-0.374043	0.603016
0.282854	0.0935131
-0.199377	-0.0148363
-0.84466	0.227935
0.0785882	0.0604396
0.665571	0.393155
-0.449177	0.125883
-0.0453433	0.205224
0.809826	0.136694
-0.772539	0.246055
-0.119462	0.114381
-0.740561	0.0979873
-0.778678	0.0464246
-0.952661	0.0362977
-0.36031	0.21068
0.521615	0.210062
-0.99766	0.107694
-0.394188	0.065668
-0.277201	0.251856
-0.635295	0.14986
-0.609985	0.197408
-0.789907	0.165232
0.0944369	0.159152
-0.0575686	0.352224
-0.722348	0.245508
0.168423	0.313003
-0.516369	0.301865
0.81014	0.0524899
0.744122	0.245767
-0.460066	0.169145
-0.242492	0.494178
-0.152228	0.244314
-0.839298	0.0877739
0.329868	0.213221
0.524845	0.126154
-0.520621	0.169853
-1.02966	0.168159
-0.797117	0.12228
-0.0447023	0.402886
-0.109248	0.0916741
-0.139657	0.149449
-1.04419	0.0781074
-0.830231	0.0650706
-0.0531228	0.181835
0.514499	0.0470155
-0.441823	0.0288469
-0.418305	0.257846
-0.434822	0.182103
1.15634	0.261607
0.18376	0.204242
0.915116	0.165482
0.814478	0.177759
-0.317465	0.243786
-0.300887	0.228949
0.312396	0.244499
-0.0728888	0.318816
0.245619	0.309984
-0.673962	0.282714
0.30912	0.151537
0.362904	0.429137
0.109642	0.320743
0.434121	0.260526
-0.825984	0.294257
0.110185	0.188706
-0.365871	0.101762
0.357746	0.286109
-0.318136	0.177188
0.417483	0.194222
-0.0160961	0.169964
-0.0669692	0.196541
0.00830911	0.181331
0.197166	0.324123
-0.437346	0.399898
0.222617	0.234851
-0.109046	0.033306
-0.0183034	0.338071
0.588856	0.173939
0.199073	0.169522
0.207913	0.164355
0.365753	0.100155
0.364439	0.164309
-0.419474	0.168179
0.460092	-0.00228813
-0.0301659	0.0590548
-0.0468111	0.25377
0.265952	0.133061
-0.243622	0.0619436
-0.240506	0.0593647
0.0998873	0.195006
-0.021626	0.254841
0.487989	0.184513
-0.218653	0.085132
0.0858429	0.0542369
0.150182	0.0501427
0.208175	0.07357
0.891578	0.141761
0.131941	0.0394725
0.0352166	0.0838066
-0.0677613	0.171721
0.0434078	0.197901
-0.0342834	0.121485
1.16482	0.531619
0.205181	0.00503379
-0.0395351	0.0922745
-0.468595	0.154584
0.17908	0.368432
-0.506278	0.197891
-0.742459	0.254175
0.486271	0.0990925
-0.11186	0.136721
-0.0695258	0.0446759
-0.273151	0.16581
0.0192286	0.187599
0.0461219	0.108421
0.251194	0.0845279
-0.270887	0.350628
-0.114039	0.364508
-0.0117792	0.187826
0.544602	0.456793
0.0167622	0.011435
0.217571	0.0997049
-0.0609356	0.144171
0.453568	0.121548
-0.327969	0.455016
0.0193415	0.101152
-0.566432	0.206463
0.142568	0.0693779
0.803832	0.220322
0.176175	0.123833
0.75878	0.0655672
-0.162986	0.215827
0.338644	0.244381
-0.206437	0.0850989
0.274984	0.137283
0.130616	0.101767
-0.00271026	0.125583
0.313861	0.158106
-0.0555674	0.107883
0.261133	0.312383
-0.172378	0.0134466
-0.195801	0.0807171
-0.328768	0.128165
-0.318704	0.0601273
-0.00221513	0.230734
-0.357468	0.0440163
0.274079	0.32213
0.0276417	0.253184
0.0678501	0.404736
0.183131	0.0267988
0.296283	0.390166
-0.485401	0.396246
-0.23897	0.0698341
-0.0807954	0.151045
-0.302587	0.216518
-0.394802	0.284389
-0.560813	0.0174104
0.466755	0.228012
1.57525	0.342705
0.489239	0.276342
0.719742	0.379894
0.10647	0.145842
-0.0926829	0.0958384
-0.63794	0.262534
-0.10399	0.349409
0.0421872	0.30332
-0.230837	0.143294
0.476996	0.100186
0.217533	0.238678
0.318914	0.235596
-0.750585	0.113391
0.0863309	0.058687
0.186344	0.294905
-0.780799	0.161348
-0.449677	0.215825
-0.263427	0.166123
-0.489398	0.246917
0.71468	0.0770524
0.0140546	0.0817727
0.827917	0.328805
0.744229	0.0790712
-0.370967	0.00411671
0.0824236	0.10879
0.177741	0.0955203
-0.447755	0.420283
-0.26721	0.0540149
-0.468768	0.13559
0.126266	0.180746
0.196072	0.255786
0.367779	0.221951
-0.311732	0.172519
-0.447039	0.0858562
0.658023	0.0122246
0.140698	0.134048
0.319921	0.100387
0.370783	0.139293
0.21264	0.116632
-0.316862	0.204962
0.0210761	0.0594291
-0.864609	0.0417112
-0.0141343	0.0694382
-0.0110262	0.0417571
0.659852	0.0754729
-0.0214038	0.0941105
0.0810518	0.168399
0.701524	0.159929
-0.0144377	0.0209319
0.0685481	0.0191339
-0.0427943	0.0122171
0.267917	0.181683
0.156349	0.0626441
-0.00444644	0.257461
-0.811264	0.13507
-0.106856	0.0857071
-0.0444404	0.0964158
0.361948	0.126283
0.104736	0.0914094
-0.351864	0.124585
-0.135902	0.143901
-0.0147598	0.0589034
0.444115	0.161733
-0.280846	0.0437045
0.313021	0.120089
-0.197695	0.0716833
-0.186441	0.133137
0.310815	0.159183
-0.241916	0.131963
-0.740146	0.106177
0.232389	0.0106965
-0.674636	0.0181274
0.205552	0.0976743
-0.143711	0.23221
-0.358645	0.195079
-0.00948817	0.0572868
0.0221015	0.085242
-0.211353	0.364202
0.05445	0.132598
0.385037	0.0151011
0.154411	0.210432
-0.406092	0.0623085
0.0993797	0.233981
0.265405	0.116952
0.0261005	0.1602
0.25471	0.313848
-0.320759	0.091154
-0.539991	0.133236
0.13756	0.0689196
0.0115019	0.0137946
-0.0392564	0.104675
-0.107902	0.115155
-0.317226	0.0375094
-1.07371	0.274576
0.0345608	0.143028
0.059782	0.0523373
-0.125553	0.138735
0.0419819	0.129474
0.193893	0.199902
0.188585	0.105113
-0.190802	0.0956759
0.189399	0.0755152
-0.523557	0.116037
0.524471	0.0945118
-1.18678	0.0586711
0.249067	0.126096
0.15555	0.456955
0.58029	0.264746
-0.124908	0.273079
-0.259164	0.26922
-0.47197	0.130319
-0.0534924	0.19317
-0.417349	0.188173
0.495405	0.0399835
0.744373	0.00299771
-0.625434	0.168309
0.448998	0.31216
0.283796	0.193524
-0.158561	-0.00662315
-0.237446	0.124048
0.306304	0.275979
-0.0663205	0.134579
-0.956756	0.0988335
0.358061	0.35189
-0.731918	0.297237
0.0441012	0.405617
0.216018	0.17537
-0.492543	0.208272
-0.541825	0.0642145
0.249373	0.185722
-0.351412	0.0810389
0.0388623	0.0853414
-0.182523	0.146804
-0.283893	0.0733037
-0.767189	0.193921
0.771064	0.126363
0.355249	0.144791
-0.207046	0.154756
-0.867064	0.149713
-0.385218	0.242315
0.0298547	0.144765
-0.182206	0.0890965
-0.372127	0.319994
0.549059	0.0621031
-0.0263941	0.0974202
-0.701153	0.162589
0.356523	0.308622
-0.215353	0.175139
-0.0123084	0.245196
-0.313202	0.0982455
0.505263	0.0615309
-0.0600932	0.066845
0.482966	0.142341
-0.324285	0.142776
-0.654973	0.145044
0.0680581	0.0845369
0.757901	0.198011
-0.103507	0.0482939
0.287202	0.175009
0.14386	0.149863
0.470444	0.0388717
-0.235454	0.0302547
-0.654344	0.111711
-0.0373875	0.0246896
-0.107399	0.182044
-0.108891	0.19212
-0.315482	0.394525
-0.418975	0.183542
-0.0985479	0.174593
0.455386	0.303506
-0.537983	0.172753
0.0504119	0.358723
-0.537435	0.197717
-0.787495	0.236821
0.036524	0.149345
0.428037	0.341306
-0.0972697	0.0862432
-0.265105	0.283854
0.111408	0.073708
-0.864695	0.237818
-0.220789	0.164637
0.0441757	0.215848
-0.0200559	0.170259
-0.408284	0.182303
-0.721868	0.211566
-0.408993	0.0920499
-0.553696	0.19318
-1.03046	0.00680345
0.453896	0.161076
-0.61008	0.152318
0.241778	0.299815
-0.589767	0.100247
-0.678483	0.17934
0.280235	0.127806
-0.650935	0.159135
-0.352962	0.0883965
-0.39811	0.222047
-0.36694	0.148466
0.147765	0.168054
-0.599697	0.142869
0.353379	0.155175
0.326342	0.200903
0.280577	0.188527
-0.116785	0.205654
-0.337208	0.117784
0.435849	0.286591
0.369154	0.258798
0.180735	0.0757781
-0.390495	0.22598
-0.347259	0.221777
0.203519	0.143968
0.00300114	0.193562
0.159855	0.192871
0.0898328	0.145952
-0.140831	0.0705368
-0.183066	0.205374
-0.0133057	0.143941
-0.167856	0.208187
-0.281236	0.212429
-0.317296	0.141441
-0.471992	0.174151
0.177483	0.280231
0.292448	0.346463
-0.277824	0.259437
-0.568368	0.297898
-0.493213	0.198607
-0.323262	0.287102
-0.509407	0.2462
0.446611	0.214819
-0.756401	0.0978403
-0.138	0.463185
0.130767	0.269399
0.178127	0.268972
-0.705788	0.131307
-0.234061	0.183757
-0.0556408	0.310172
0.0739829	0.245453
0.196662	0.349192
-0.0922746	0.365629
0.56547	0.179601
-0.317256	0.495831
-0.541099	0.238439
-0.00446976	0.241119
-0.0388859	0.253333
-0.476995	0.302598
-0.0547728	0.335517
0.94004	0.0851369
-0.782909	0.148539
0.147728	0.294941
-0.309615	0.190959
0.0880667	0.198853
-0.778884	0.264281
0.239721	0.119267
-0.375704	0.207177
0.0243532	0.0586659
0.173197	0.303822
0.116193	0.185807
-0.603317	0.181941
0.240033	0.366714
-0.476815	0.265329
0.213164	0.360556
0.171494	0.303038
-0.192168	0.260617
0.126858	0.288706
-0.238715	0.156149
-0.139471	0.476799
0.0261103	0.107681
0.419374	0.339733
-0.128239	0.201078
-0.515429	0.109553
-0.338699	0.268033
0.0270068	0.299538
0.246612	0.296543
0.155951	0.30412
0.104332	0.140187
-0.419616	0.189544
-0.27612	0.143986
0.287135	0.178308
-0.402998	0.237741
-0.646568	0.187586
-0.473319	0.215522
-0.578912	0.314542
-0.286867	0.293822
-0.491783	0.120416
-0.128963	0.35682
-0.11395	0.191557
0.615978	0.208007
-0.088408	0.0926723
-0.399513	0.240903
-0.214035	0.161866
0.203683	0.195231
0.293109	0.154188
0.00641905	0.192601
-0.492066	0.279192
-0.415032	0.233232
-0.49692	0.107013
0.68678	0.270098
0.583681	0.0900098
-0.0481734	0.266415
-0.372715	0.336894
-0.248655	0.200074
-0.346673	0.105645
-0.263957	0.424055
-0.018804	0.177568
-0.671069	0.155405
0.614202	0.397022
0.215615	0.262183
-0.100341	0.272694
-0.224998	0.03416
0.139414	0.133013
-0.315322	0.343582
0.634563	0.122101
-0.228858	0.162617
0.307832	0.192864
0.380431	0.0193044
-1.01532	0.0178635
0.220961	0.225812
-0.553181	0.236779
0.145762	0.164106
-0.648465	0.06816
-0.330233	0.136183
0.0906355	0.132617
-0.38477	0.242342
-0.199607	0.24893
-0.809151	0.272259
-0.767172	0.138632
-0.0249175	0.0488045
0.0953515	0.215524
0.313004	0.556702
0.510985	0.374152
-0.770465	0.125507
1.0661	0.115457
-0.236897	0.227841
-0.629958	0.11735
0.685635	0.0293456
0.328138	0.241265
-0.324098	0.239521
-0.487587	0.0454468
-0.961635	0.153268
-0.36048	0.182653
-0.659748	0.172478
0.0193649	0.172047

## Sheet: Fig_7_B
Group	Death	Age_Entry_[base60_truncate100forplotting]	Age_Exit_[base60_truncate100forplotting]
Low	1	17.4	29.5
Low	0	8.6	24.5
High	0	10	25.2
Low	0	17.5	30.1
High	0	21.4	35.9
High	0	14.7	28.3
High	0	11.6	27.5
High	1	17.7	30.9
High	1	19.2	24.9
High	1	24.3	33.3
High	0	19.9	34.9
Low	1	15.3	28.6
Low	0	27.4	40
High	0	14.5	29.6
High	1	21.4	26.3
Low	1	30.5	36
High	1	22.8	34
High	1	20.4	34.1
High	1	15.1	20.2
High	1	33	37.5
High	0	11.2	26.4
Low	0	12.7	22.9
High	1	24.8	35.3
High	0	10.4	24.1
High	1	8	18.9
High	0	6.4	20.8
Low	0	22.4	37.5
High	1	20.7	30.3
High	0	14.3	28.5
High	0	6.3	20.4
High	1	22.2	28.6
Low	0	13.1	27.6
High	1	20.9	26.8
Low	0	6.9	22.2
High	1	18.3	32.5
High	0	17.1	32
High	0	10.4	24.5
Low	0	21.4	36.4
High	0	5.5	17.6
Low	1	21.4	34.3
Low	0	8.2	22.5
High	0	4.1	19.3
High	0	19.3	30.7
High	0	7.1	20.6
High	1	7.5	20.8
High	0	7	21.2
High	0	4.9	19.7
High	0	14.4	29.5
High	0	4.9	18.8
High	0	26.6	40
High	0	0.1	12.4
Low	1	13.1	26.2
High	0	4	17.5
Low	0	20	35.6
High	1	6.8	19.2
High	1	26.9	34.1
High	0	2.6	18.3
Low	0	4.7	18.3
High	0	9.1	24.8
High	0	2.9	18.8
Low	0	1.1	16.2
High	0	12.6	27.1
High	1	7.3	18.1
High	0	23.3	34
High	0	6.9	22.1
High	0	13.2	24
Low	0	0	9.3
High	0	15	27.6
Low	0	5	20.5
High	0	1.8	17.7
Low	1	12.8	17.4
High	0	0	14.4
High	0	1.4	15.9
High	0	3	17.6
High	0	3.8	18.7
High	1	1.8	10.9
High	0	1.1	14.9
High	0	0	12.2
Low	0	2.5	17
High	0	3.1	15.9
Low	0	0	11.8
Low	0	1.2	14.1
High	0	2.4	15.6
High	0	2.4	15.8
Low	0	9.7	25.3
Low	0	2.5	16.9
High	0	4.9	15.2
High	1	11.5	20.5
High	0	1.9	15
High	0	0.1	14.6
Low	0	6.3	21.2
High	0	0	10.7
Low	0	0	13
Low	0	4.9	20.7
High	0	11.1	27
Low	0	0	11
High	0	0.6	12.8
High	1	17.9	28.8
High	0	15.5	31.2
High	0	0	13.4
High	0	3.1	15.1
High	0	1.2	13.8
Low	0	3.8	16.9
Low	0	3.7	16.9
High	0	5.1	18.8
High	0	7.4	18.6
High	0	11.2	25.4
High	0	7.9	23.2
Low	0	0	13.4
Low	0	2.2	17.9
High	0	9.5	20.5
Low	0	0	13.2
High	0	3	19
Low	0	8	19.8
High	0	7.8	22.9
High	0	10.8	25.4
High	0	0	9.1
High	1	20.6	23.4
High	0	4	18.5
High	0	0	5.3
Low	0	0	2
High	0	0	8
High	0	0	9.2
Low	0	0.2	12.8
Low	0	0	4
Low	0	0	9.4
Low	0	0	4.3
Low	0	0	5.1
Low	0	0	10.6
High	1	23.7	30
Low	0	15.7	29.9
High	0	15.6	30.8
High	0	2.9	18.1
Low	0	1	13.5
Low	0	0	12.4
High	0	0	12.8
High	1	21.9	35.6
Low	0	23.8	39.1
Low	0	12.9	28.9
High	1	21.3	33.1
Low	1	20.6	28.3
High	1	30.5	39.6
High	1	17.1	26.4
High	0	14	28.5
Low	1	17	25.1
High	1	15.8	21.7
Low	1	20.9	35.9
High	0	10	25.2
High	0	18.8	34.2
Low	1	23.9	27
High	1	18.3	30.9
High	0	15.8	29.7
Low	0	12.8	27.3
Low	1	17.1	30.6
High	1	24.7	34.1
High	1	23.6	35.6
High	0	18.9	33.2
High	1	18.8	33.6
High	0	23.3	38
High	1	25.8	36.2
High	0	24.4	40
High	1	17.2	25
Low	1	25.4	33.1
High	1	14.9	26.3
Low	0	0	0.2
High	0	12.2	25.8
Low	0	3.7	16.3
Low	0	0	10.3
High	0	9.1	24.4
High	1	21.9	36
Low	1	8.5	22.3
Low	0	0	9.3
High	0	16.6	30.9
High	0	3.2	16.5
High	0	5.7	20.6
Low	0	6.1	18.5
Low	0	0	8.9
High	0	0	4.4
High	0	13.4	29
High	1	7.8	16.5
High	1	19	22.6
High	0	20.1	34.2
High	0	0	2
Low	0	0	10.6
High	1	2	7.2
High	0	13.1	24.3
Low	0	0	9.4
Low	1	15.8	30.1
Low	0	7.9	21.3
Low	0	5.4	20.4
High	0	1.7	15.6
High	0	0	12.9
Low	1	10.9	17.3
High	0	17.6	32.8
High	1	21.8	26.5
Low	0	0	8.7
High	0	0	7.1
Low	0	0	0.8
Low	0	14.2	28.5
Low	0	6.2	20.3
High	1	10.4	23.9
High	0	8.7	24.2
High	0	14.2	30
High	0	0	12.2
Low	1	12.6	24.8
High	0	10.5	26.3
Low	0	0	5.5
Low	0	14.4	30
High	0	5.5	21.3
High	0	10	25.7
High	0	0	1
High	0	0	12.6
High	0	14.9	29.1
High	0	13.6	28
High	0	0.8	13.7
Low	0	0	9.1
Low	0	14.7	30.3
Low	0	0	9
High	0	5.4	20.3
High	0	0	3.8
High	0	11	17.8
High	0	16.5	31.2
Low	0	9.6	24.9
High	0	0	3.5
Low	0	18.3	32.8
High	0	0.2	13.3
High	0	0	6.8
High	1	14.3	23.6
Low	0	1	12
High	0	5.1	18.9
Low	0	0	7.8
Low	0	0	5.7
Low	0	0	6.9
Low	0	0	11.8
High	1	26.4	33.5
High	0	5.2	19.1
Low	0	1	14.8
Low	0	33.7	40
Low	0	9.1	22.4
High	0	3.4	18.9
Low	0	0	12.2
Low	0	2.9	13.3
Low	0	0	8
High	0	6.8	21.2
High	0	0	3.9
Low	0	9.6	23.7
Low	0	1.5	14.3
High	0	27.5	40
Low	0	3.3	18.6
Low	0	0	6.4
Low	1	16.9	28.1
Low	0	15.8	29.9
High	0	0	10.3
High	1	17.6	30.1
High	0	20.1	34.2
High	1	19.3	29.8
High	1	19.8	31.3
Low	0	8.4	22.8
High	0	17.1	31.6
High	0	14.8	28.6
High	1	21.2	25.2
High	0	19.1	33.1
Low	1	19.6	30.6
High	1	16.6	31.7
Low	0	0.1	15.3
Low	0	8.3	22
High	1	19.7	30.7
Low	0	17.5	31.9
High	1	18.6	31.6
High	0	0	6.8
Low	0	10.1	24.1
Low	0	9.8	24.1
Low	0	8.2	22
High	0	0	12.7
High	1	0.3	5
Low	0	23.4	26.8
High	0	1.8	6.1
Low	0	32.1	36
Low	0	22.7	27.4
High	0	21.3	26.1
Low	0	21.7	26.9
Low	0	23	28.4
Low	0	10.6	15.5
Low	0	21	26
Low	0	15.9	21.1
Low	0	15.4	20.5
Low	0	18.6	24
Low	0	20.3	25.6
High	0	25.6	31.2
High	0	27.8	33.6
High	0	16.6	22.3
High	0	21.3	26.3
High	0	25.8	30.2
Low	0	23.7	29.9
Low	0	11.6	17
Low	0	12.8	19
High	0	11.2	17.5
High	0	13.2	19.5
Low	0	27.5	34.1
Low	0	13.2	19.9
High	0	22.5	29
Low	0	22	28.8
Low	0	24.3	31.1
High	0	12.7	19.3
High	0	18	24.9
Low	0	18.4	25.5
Low	0	21	27.5
High	0	11.2	18
High	0	4.1	11
High	0	27	34.1
Low	0	20.4	27.5
Low	0	1.4	8.8
High	0	12.2	19.6
Low	0	0.3	8
High	0	19.7	27.5
Low	0	23.8	31.6
Low	1	25.3	32.6
High	0	20.7	28.4
Low	0	10.7	18.4
High	0	15.5	23.5
Low	0	1.4	9.4
High	0	21.1	29
High	0	22.9	30.9
Low	0	23.8	32
Low	0	22.2	30.3
High	0	3.3	11.6
Low	0	20.9	29.4
High	0	24.7	33.1
Low	1	26	30.5
Low	0	18.8	27.2
Low	0	15	23.5
High	0	26.6	35.1
High	0	11.7	20.4
Low	0	30.4	39
High	1	10.3	18.9
Low	0	22.6	31.3
Low	0	22.9	31.8
Low	0	31.2	40
Low	0	14.3	23
Low	0	10.2	19.3
Low	0	22.4	31.5
Low	0	20.2	29.3
Low	0	27.3	36.5
Low	1	23.6	29.6
High	0	11.2	20.2
Low	0	14.5	23.4
Low	0	10.8	20.6
High	0	11.8	21.6
High	0	15.6	25.4
Low	0	13.2	23.2
Low	0	14.4	24.5
High	0	13.6	23.8
Low	0	15.3	25.8
Low	0	19.2	29.6
Low	0	15	25.2
Low	0	13.7	24.5
Low	0	11.1	21.8
Low	0	10.7	21.7
High	0	10.4	21.6
Low	0	10.7	21.9
Low	1	12.1	23.3
Low	0	10.8	21.8
Low	0	27	38.3
Low	0	19.9	31.4
Low	0	20.9	32.5
High	0	15.5	27.1
Low	1	22.5	32.7
Low	0	21.7	33.4
High	0	14	25.8
Low	0	17.3	29.1
High	0	10.5	22.1
High	0	25.7	37.4
Low	0	11.5	23.4
Low	1	25.5	36.2
Low	0	13.1	25
Low	0	11	23
High	0	16.8	28.7
High	1	12.4	21
Low	0	19.1	31.4
Low	0	14.7	26.7
Low	0	14.9	27.2
Low	0	14.2	26.8
Low	0	13.7	26.2
Low	0	11.7	24.6
Low	0	13.4	26
Low	0	13.9	26.4
Low	0	11.1	23.8
High	0	13.3	26.2
Low	0	11.9	24.6
Low	0	11.9	24
Low	1	11.7	22.5
High	0	0.5	14.8
High	0	13.2	27.6
High	0	0	9.9
Low	0	0	5.7
High	0	0	4.4
Low	0	11.4	24
Low	0	9.1	24.4
High	0	5.4	19.8
Low	0	22	37.7
High	1	20.6	29.2
Low	0	11	26.6
High	0	0	8.5
High	1	17.3	27.5
High	0	24.3	38.8
High	1	27.4	36.3
Low	0	3.9	18.8
High	0	9.2	22.8
Low	0	8.4	22.8
High	0	12.2	25.8
Low	0	0	8.4
High	0	0	6
High	0	10.2	23.9
Low	1	8.3	17.1
Low	0	9.1	24.8
High	0	17.5	33.3
High	0	14.4	30.2
Low	0	20.9	36.2
High	0	10.6	25.2
Low	0	8.4	21.7
Low	1	21.5	29
High	0	0	8.7
High	0	26.7	40
High	1	30.5	36.8
High	0	2.6	16.9
High	0	22.1	37.2
Low	0	5.6	20.2
High	0	0	14.2
High	0	0	12.7
Low	0	7.2	21.5
Low	1	13.7	24.9
High	0	3.9	18.3
Low	0	1.9	14.3
Low	0	0	14
High	0	8.8	19.2
Low	0	4.3	19.5
High	0	18.9	33.2
Low	0	0.2	14.6
Low	0	11.5	23.8
High	0	1.2	13.6
High	0	0	10.2
High	0	0	10.3
High	0	4	19.4
High	0	13.2	26.5
High	0	3.4	16.5
Low	0	21.9	36.2
High	0	9.1	23.7
Low	1	20	34.5
High	1	24	33.5
High	0	13.5	29.5
High	0	0	12.9
Low	0	11.3	25.6
Low	0	6.5	20.1
High	0	20.9	36.1
High	0	0	5.9
Low	1	27.6	40
Low	0	20.4	35.1
High	0	4.9	20.4
Low	0	26.2	40
Low	0	0	11.1
Low	1	12	24.3
High	0	19.3	33.8
High	0	6.7	20.6
High	0	6.4	20.4
Low	1	26	36.2
Low	0	9.3	22.9
Low	0	9.7	25.4
Low	0	0	6.2
High	0	12.4	26.6
High	0	1.5	14.6
High	0	18.9	33
Low	1	0.4	9.7
High	0	17.2	32.4
Low	1	27.7	34.1
High	0	0	3.6
High	0	4.5	19.8
Low	1	13	25.4
High	0	0	6.9
High	0	0	7.1
High	1	18.8	29.9
High	0	0	11.5
High	0	9	23.8
High	0	4.8	20.5
Low	0	0.9	13.8
High	0	2.7	16.2
High	0	0	3
Low	0	0	10.5
High	0	4.3	16.5
High	1	0	8.9
Low	0	0	10.3
High	0	0	9.4
High	0	0	9.4
Low	0	0	8
High	1	22.1	27.7
Low	0	0	5.6
Low	0	0.8	13.7
Low	0	0	10.3
Low	0	0	10.7
Low	0	0	9.4
Low	0	0	7.6
High	1	28.4	39.9
High	1	30.3	34.4
High	0	12.7	26.6
High	0	0.2	13.3
High	0	32.1	40
Low	0	33.1	40
Low	0	0.5	11.9
Low	0	0	13
Low	0	0	0.5
Low	0	17	30.9
Low	1	15.8	25.1
Low	0	7.1	21.2
High	0	21.6	36.7
High	0	14.1	28.5
High	1	10.2	15.6
High	1	12	22.8
High	0	9.8	23.9
Low	0	15.6	29.4
Low	1	16	29.1
Low	1	19.8	32.6
High	0	17.4	31.7
Low	0	11.9	27.7
High	0	9.8	23.6
High	0	13.2	28.8
High	0	9.9	24.7
Low	0	10.2	25.5
High	0	1.4	13.5
High	1	22.1	34
Low	0	7.7	21.2
High	1	0	5.4
Low	0	9.6	24.9
Low	1	4	18.4
Low	0	8.3	22.7
High	0	2.8	17.9
High	0	0	14.6
High	0	2.9	15.8
Low	0	0	10.4
High	0	4.6	19.8
High	0	0	13.5
Low	1	23	33.1
Low	0	2.5	16.2
Low	0	10.8	24.5
Low	0	0	2.8
High	0	4	17.4
High	1	21.3	24
High	1	0	8.1
Low	0	11.9	25.5
Low	0	0.4	15.9
Low	0	4.6	20.5
High	0	4.1	19.9
Low	0	0	2.8
High	0	12.4	27.8
High	0	0	12.1
High	0	1.7	14
High	0	0.9	13.7
Low	0	2.4	18.2
High	0	3.5	16.3
Low	0	14.2	30.2
Low	0	1.1	14.4
Low	0	3.3	18.6
High	0	12.4	27.5
Low	0	2.6	14.4
High	0	22.2	37.4
Low	0	0	9
High	0	0.7	13.5
Low	0	0.4	15.3
High	0	1.5	15
Low	0	14.1	29
High	0	5.8	20.2
High	0	2.9	16.8
Low	0	4.7	20.5
Low	0	3.1	16.5
Low	0	3.8	15.6
Low	0	1.2	13.3
High	0	6.2	21.1
High	0	2.7	15.3
Low	0	6.2	16.1
Low	0	3.4	17.8
Low	0	0	11.6
High	0	3.5	18
Low	0	0.5	11.9
High	0	3.2	18.2
Low	0	3	14.9
Low	0	0	13
High	0	0	11.8
Low	0	3.5	15.4
Low	0	5.1	19.9
High	0	2.3	17
Low	0	0.4	16.3
High	0	4.2	17.9
Low	0	3.7	18
Low	0	0	13.4
Low	0	0	12.3
High	0	1.7	13.8
Low	1	15.3	28.1
High	0	20	33.2
High	0	0	7.9
High	0	1.8	15.3
Low	0	0	11.9
High	0	2.3	14.9
High	0	5.9	21.3
High	0	3.4	16.7
High	0	0	14.3
Low	0	0	13.6
Low	0	13	27
High	0	2.3	15.2
High	0	0.1	13
Low	0	1.3	14.1
Low	0	7.3	16.8
Low	0	0	11.3
Low	0	0.8	14.4
High	0	0.2	10.5
High	0	0	10.4
Low	0	0	13.6
High	0	1.4	15.6
High	0	0	11.1
High	0	0	10.4
Low	0	0	11.2
High	0	0	9.9
Low	0	17.6	31.4
High	0	4.3	19.4
Low	0	8.9	24.4
Low	0	0	9.2
High	0	0	9.1
Low	0	0	9
High	1	10.3	18.7
High	0	0.6	13.5
Low	0	29	40
Low	0	20.5	35.9
Low	0	0	10.1
Low	0	0	9.6
Low	0	0	4.4
Low	0	8.7	23.5
High	0	9.7	23.5
Low	0	0	11.4
High	0	13.3	28.4
High	1	15.3	30.1
Low	0	9.2	24
Low	0	4.3	19
High	1	13.1	22.7
Low	0	8.5	22.9
Low	0	0	4.9
Low	0	7.5	21.3
High	1	29.3	38.2
Low	0	9.9	23.2
High	0	14.5	29.3
High	0	0	11
Low	0	19.8	33.6
Low	0	0	5.3
High	0	6.5	21.4
Low	0	0	5.7
High	0	0	5.1
High	0	7.6	22.7
Low	0	1.2	14.6
Low	0	0	7.6
Low	1	2.8	12.1
High	0	0	14.3
High	0	0	9.9
Low	0	6.7	22
High	0	0	7.7
Low	0	0	13
Low	0	6.9	21.3
High	0	4.1	18
Low	0	0	6.9
Low	0	2.3	13.5
High	0	0	10.4
Low	0	6.5	20.7
High	0	0	2.6
Low	0	0	12.1
High	1	26.9	38.8
Low	0	7.1	20.3
Low	0	7.9	22.9
Low	0	0	8.1
High	0	0.5	7.3
Low	0	0	4.5
Low	0	0	8.4
High	0	6.7	17.9
Low	0	5.3	18.7
Low	0	0	9.8
High	0	4.8	20.4
High	0	0.4	14.3
Low	0	0	14.5
High	0	3.9	16.3
High	0	7.7	22.6
High	0	0	1.3
High	0	0	11.5
Low	0	0	10.3
Low	0	3.1	17.6
Low	0	2.7	15.4
Low	0	7.5	21.3
Low	0	4.9	18.6
Low	0	2.7	14.6
Low	0	2.9	16.7
Low	0	8.4	24.2
High	0	5.4	16.3
Low	0	0	13
High	0	11.1	25.5
Low	0	11.6	25.3
Low	0	9.1	23.5
High	0	16.1	30.8
High	0	16.8	31.3
Low	0	9.9	24.2
Low	0	22.2	37.5
High	0	0	3.3
High	0	2.3	14.2
Low	1	18.8	32
Low	0	0	6.5
Low	0	3.8	17.1
High	0	8.8	23.7
Low	0	5.5	18.8
Low	0	3.7	16.9
Low	1	7.6	19.8
Low	0	0	6.3
Low	0	0	8.3
Low	0	0	11
High	0	16.4	30.8
Low	0	0	11.6
Low	0	12.7	27.2
High	0	19.6	33.3
Low	0	0.2	12.2
High	0	0	2.3
High	0	0	7.3
Low	0	7.7	21.8
High	1	13.7	24.7
Low	0	10.7	26.4
Low	0	0	2.6
Low	0	0	10.8
High	0	0	1.1
High	0	0	2.9
High	0	0	8.5
Low	0	6.5	20.4
High	0	0	6.1
Low	0	0	1.1
Low	0	0	7.9
High	0	6.2	21.5
Low	0	10.2	13.7
High	0	10.1	14.2
High	0	17.4	21.8
High	0	14.4	18.8
Low	0	21.5	26.3
High	0	22.4	27.5
Low	0	12.4	17.3
High	0	25.4	30.7
High	0	23.7	29.1
High	0	10.7	15.4
Low	0	20.9	26.2
Low	0	21.1	26.5
High	0	19.4	25
High	0	23.2	29
High	0	14.7	20.2
High	0	16.1	21.6
Low	0	0.8	6.4
Low	0	12.2	17.6
Low	0	15	20.6
Low	0	19.3	25.3
Low	0	12.7	18.4
Low	0	12.3	17.9
Low	0	24.2	29.9
High	1	21.4	25.7
High	0	20.8	26.7
Low	0	23	28.4
Low	0	21.2	27.5
Low	0	15.8	22.2
Low	0	23.3	29.7
Low	0	23.8	30.3
High	0	26	32.6
Low	0	14.3	20.7
Low	0	20.9	27.8
High	0	21.1	27.4
High	0	11.2	18.2
Low	0	22.5	29.4
Low	0	10.6	17.5
Low	0	29.6	36.2
High	0	21.7	29.2
High	0	11.2	18.6
Low	0	21.9	29.2
High	0	26.2	33.6
Low	0	28.3	35.8
Low	0	22.5	29.6
Low	0	28	35.4
Low	0	10	17.2
Low	0	16.4	22.7
Low	0	22.4	30
High	0	6.6	14.1
Low	0	19.6	27.5
High	0	15.6	23.4
Low	0	14.5	21.8
High	0	11.2	18.9
Low	0	0	5.2
Low	0	20.6	28.5
High	0	23.7	31.4
Low	0	21	28.9
High	0	7.2	15
High	1	26.3	31.7
High	0	10.9	18.2
Low	0	21.7	29.8
High	0	21.3	29.3
Low	0	20.5	28.6
High	0	20.6	28.9
High	0	23.7	31.8
Low	0	25.9	34.1
High	0	27.6	35.6
Low	0	5.3	13.4
Low	0	25.1	33.3
High	0	0	6.5
High	1	22.6	29.6
Low	0	20.8	28.8
Low	0	2.4	10.6
Low	0	24.5	32.9
High	0	17.5	25.7
High	0	22	30.5
High	0	20.3	29
High	0	24.9	33.6
Low	0	24.7	33.3
Low	0	21.3	30.1
High	0	20.3	29.2
Low	0	10.7	19.4
Low	0	17.2	26
Low	1	13.7	17.3
Low	0	22.7	31.3
Low	0	11.5	20.2
Low	0	24.4	33.3
Low	1	12.9	18.8
Low	0	23.9	33.1
Low	0	10.7	19.7
High	0	11	20.5
Low	0	11	20.3
Low	0	11.8	21.4
Low	0	12.5	22.5
High	0	13.2	23.6
High	0	12.6	23.2
High	0	10.5	21.4
High	1	13.5	19.3
Low	0	13	23.5
Low	0	12.5	23.4
Low	0	19.8	31.2
High	0	26	37.3
High	0	13.7	25.1
Low	0	23.7	35.5
Low	0	23.7	35.5
High	0	27.3	38.8
Low	0	10.6	22.5
Low	0	13.2	25
Low	0	21.3	33.1
Low	0	20.3	32.5
Low	0	16.5	28.4
High	0	15.3	27.5
High	1	13	20.6
Low	0	12.1	24.5
Low	0	13.1	26
High	0	11.8	24.7
Low	0	16.8	29.3
High	0	3.8	15.9
Low	0	0	0.6
Low	0	3	19
High	0	9.3	23.7
Low	0	0	9.6
High	0	5.7	20.8
Low	0	0	5.4
Low	0	14.1	28.9
High	0	13.4	28.6
Low	0	1.5	17.5
Low	0	0	5.5
High	0	0	7.4
Low	0	0	6.7
Low	0	0	2.7
Low	0	0.8	13.1
High	1	2.3	15.9
Low	0	10.9	26.1
Low	0	9.4	22
Low	0	19	30.8
Low	0	2.5	10.3
Low	0	2.2	14.5
High	0	24.5	40
High	1	18	29
High	0	14.4	30.2
Low	0	17.5	30.4
High	0	14.7	30.3
Low	0	0	3.4
Low	0	3.1	18.1
Low	0	3.2	15.2
High	0	2.4	14.9
High	1	22.6	31.8
Low	0	19	32
Low	0	4.6	15.9
Low	0	11.8	24
Low	0	8.9	24.1
Low	0	0	4.4
Low	0	0.9	13.7
High	0	17.8	32.6
Low	0	0	11.7
High	0	19	32.9
High	1	3.1	7
Note: age has been rounded to comply with BLSA policy
